# Supplementary material for: MYEOV overexpression induced by demethylation of its promoter contributes to pancreatic cancer progression via activation of the folate cycle/c-Myc/mTORC1 pathway
Source: BMC Cancer. 2023 Jan 25;23:85. doi: 10.1186/s12885-022-10433-6 (PMC9875418; doi:10.1186/s12885-022-10433-6)
Supplement: Supplementary file 1 — Additional file 1. [file 12885_2022_10433_MOESM1_ESM.xls]

## Sheet: Table S1
Table S1. The sequences of qPCR primers and siRNAs used in this study.
Gene	Forward primer	Reverse primer	size(bp)
MYEOV	GTTCTTGGTGGGATCTGAGC	ACACACCACGGAGACAATGA	91
MTHFD1	CTCCCAGGTCATTCCTATGG	CCGCAGCAACGAGGTTAT	89
MTHFD2	CAGCTGCAGTTGTGGGAAT	GGAGGCCATCTACATTATCATCA	117
SHMT1	ACGTCCAGCCCTACTCAGG	AAGGTCCAGGCCCATGAT	89
SHMT2	CGAGTTGCGATGCTGTACTT	CTGCGTTGCTGTGCTGAG	103
MTHFD1L	CAACATCAAGTGCCGAGCTT	AAGAGGAACACCAGCCGTTA	115
MTHFD2L	GATGTGGACTTCGAAGCTGTT	TAGCTGCCAGAAGGGTGTTC	112
MXD4	GCCAAGGTGCACATCAAGA	CTTCAGGAAACGATGCTCCT	90
CASTOR2	TGATGAGTGTGGCATCGTGG	TCTCTTCGGGGACAAGTGC	110
TBP	GAGCTGTGATGTGAAGTTTCC	TCTGGGTTTGATCATTCTGTAG	118
siControl	-	-
siMYEOV-1	GAGCUGCCCUGACUAUGAAtt	UUCAUAGUCAGGGCAGCUCga	21
siMYEOV-2	GGAUGUAAGUUAUCAACUAtt	UAGUUGAUAACUUACAUCCgg	21
