# Supplementary material for: MYEOV overexpression induced by demethylation of its promoter contributes to pancreatic cancer progression via activation of the folate cycle/c-Myc/mTORC1 pathway
Source: BMC Cancer. 2023 Jan 25;23:85. doi: 10.1186/s12885-022-10433-6 (PMC9875418; doi:10.1186/s12885-022-10433-6)
Supplement: Supplementary file 2 — Additional file 2. [file 12885_2022_10433_MOESM2_ESM.xls]

## Sheet: Table S1
Table S2. The list of antibodies used in this study.
Target	Host spicies	Manufacturer	Catalog number
Phospho-p70 S6 Kinase(Thr389)	rabbit monoclonal	Cell Signaling	9205S
p70 S6K	mouse monoclonal	Cell Signaling	9202S
TBP	mouse monoclonal	Santa Cruz Biotechnology	sc-74596
