# Supplementary material for: MYEOV overexpression induced by demethylation of its promoter contributes to pancreatic cancer progression via activation of the folate cycle/c-Myc/mTORC1 pathway
Source: BMC Cancer. 2023 Jan 25;23:85. doi: 10.1186/s12885-022-10433-6 (PMC9875418; doi:10.1186/s12885-022-10433-6)
Supplement: Supplementary file 6 — Additional file 6. [file 12885_2022_10433_MOESM6_ESM.xls]

## Sheet: Sheet1
Table S3. Correlation between MYEOV mRNA expression and DNA methylation status of 6 CpG sites in specimens of seven cancer types.
			PAAD		BLCA		COAD		KIRC		LUAD		READ		STAD
	position (bp from TSS)	probe	Rho	p.value	Rho	p.value	Rho	p.value	Rho	p.value	Rho	p.value	Rho	p.value	Rho	p.value
CpG1	-1080	cg13213814	-0.12116	0.118767	-0.4262	3.51e-20	-0.1637	0.003724	-0.1738	0.00132	-0.2167	1.92e-06	-0.2855	0.00411	-0.1519	0.005187
CpG2	-378	cg26548122	-0.50899	0	na	na	-0.5502	0	-0.2944	3.7e-08	-0.5091	1.28e-32	-0.5995	0	-0.376	1.18e-12
CpG3	-278	cg01638792	-0.54542	0	-0.4356	4.18e-21	-0.519	0	-0.7006	0	-0.6947	1.57e-69	-0.5254	3.3e-08	-0.4412	0
CpG4	-168	cg08759026	-0.47123	1.86e-10	-0.2769	6.44e-09	-0.3965	4.04e-13	-0.5193	0	-0.4837	3.59e-29	-0.4811	5.72e-07	na	na
CpG5	-149	cg20363347	-0.49607	4.16e-12	-0.2652	2.83e-08	-0.3958	4.48e-13	-0.4589	0	-0.4662	5.9e-27	-0.4471	3.98e-06	-0.3328	4.45e-10
CpG6	289	cg22779330	-0.4184	2.52e-08	-0.1705	0.000415	-0.4043	1.06e-13	-0.6237	0	-0.6066	5.67e-49	-0.3948	5.53e-05	-0.3069	9.98e-09
Correlations were assesed with the Spearman's rank sum test.
Bold characters indicate statistically significant (p < 0.05).
