# Supplementary material for: MYEOV overexpression induced by demethylation of its promoter contributes to pancreatic cancer progression via activation of the folate cycle/c-Myc/mTORC1 pathway
Source: BMC Cancer. 2023 Jan 25;23:85. doi: 10.1186/s12885-022-10433-6 (PMC9875418; doi:10.1186/s12885-022-10433-6)
Supplement: Supplementary file 8 — Additional file 8. [file 12885_2022_10433_MOESM8_ESM.xls]

## Sheet: Sheet1
Table S4. List of differentially expressed genes between SUIT-2 cells treated with control siRNA and MYEOV-targeting siRNAs in RNA-Seq datasets.
gene_id	gene_name	gene_biotype	baseMean	log2FoldChange	lfcSE	stat	pvalue	padj
ENSG00000105976	MET	protein_coding	10067.3	1.90184	0.150822	12.6098	1.86414e-36	3.01953e-32
ENSG00000150867	PIP4K2A	protein_coding	1102.94	1.34613	0.112059	12.0128	3.04524e-33	2.46634e-29
ENSG00000128595	CALU	protein_coding	4894.76	1.42413	0.125238	11.3714	5.80557e-30	3.13462e-26
ENSG00000153310	CYRIB	protein_coding	1420.44	1.11173	0.103446	10.7469	6.13022e-27	2.48243e-23
ENSG00000172927	MYEOV	protein_coding	1182.44	-2.5065	0.234462	-10.6905	1.1282e-26	3.65492e-23
ENSG00000065320	NTN1	protein_coding	227.063	2.37126	0.231385	10.2481	1.20655e-24	3.25729e-21
ENSG00000163041	H3-3A	protein_coding	3514.72	1.42008	0.138912	10.2229	1.56549e-24	3.62255e-21
ENSG00000162407	PLPP3	protein_coding	91.6451	-2.04356	0.202848	-10.0743	7.17438e-24	1.45263e-20
ENSG00000059804	SLC2A3	protein_coding	338.088	2.45252	0.248786	9.85793	6.33422e-23	1.14002e-19
ENSG00000137713	PPP2R1B	protein_coding	2073.48	1.39805	0.142789	9.79106	1.22999e-22	1.99233e-19
ENSG00000066583	ISOC1	protein_coding	641.923	0.964925	0.100069	9.64259	5.28371e-22	7.7805e-19
ENSG00000164237	CMBL	protein_coding	1250.34	0.985212	0.102803	9.58353	9.37877e-22	1.26598e-18
ENSG00000169762	TAPT1	protein_coding	477.598	1.23539	0.129629	9.53019	1.56992e-21	1.95613e-18
ENSG00000164761	TNFRSF11B	protein_coding	491.344	2.23966	0.245671	9.11649	7.75933e-20	8.97754e-17
ENSG00000145919	BOD1	protein_coding	792.51	1.06051	0.117105	9.05609	1.35205e-19	1.46004e-16
ENSG00000155660	PDIA4	protein_coding	8862.92	1.22041	0.137499	8.87577	6.94513e-19	7.03108e-16
ENSG00000131149	GSE1	protein_coding	1054.75	1.0695	0.121296	8.81728	1.17272e-18	1.11739e-15
ENSG00000173726	TOMM20	protein_coding	3768.27	0.926681	0.109151	8.48993	2.06755e-17	1.86057e-14
ENSG00000113369	ARRDC3	protein_coding	1259.44	1.41636	0.171647	8.25158	1.56312e-16	1.3326e-13
ENSG00000197223	C1D	protein_coding	437.779	1.17606	0.143531	8.1938	2.53096e-16	2.04982e-13
ENSG00000138434	ITPRID2	protein_coding	17403	0.794163	0.0973437	8.15834	3.39665e-16	2.61995e-13
ENSG00000213281	NRAS	protein_coding	2611.82	1.16366	0.143089	8.13239	4.20904e-16	3.099e-13
ENSG00000138757	G3BP2	protein_coding	5169.53	0.949702	0.123889	7.66573	1.77815e-14	1.25228e-11
ENSG00000132470	ITGB4	protein_coding	10268	0.651517	0.0877947	7.42092	1.16312e-13	7.85007e-11
ENSG00000197147	LRRC8B	protein_coding	443.026	-1.50892	0.205684	-7.33613	2.19864e-13	1.42454e-10
ENSG00000047932	GOPC	protein_coding	854.43	0.914428	0.125565	7.28251	3.2766e-13	2.04132e-10
ENSG00000068489	PRR11	protein_coding	3147.28	0.686084	0.0946446	7.24906	4.19674e-13	2.51773e-10
ENSG00000102158	MAGT1	protein_coding	2497.84	-0.791169	0.10942	-7.23055	4.81032e-13	2.78277e-10
ENSG00000121039	RDH10	protein_coding	538.517	-1.58176	0.219709	-7.19936	6.04956e-13	3.37899e-10
ENSG00000119616	FCF1	protein_coding	675.066	-1.33331	0.191734	-6.95395	3.55206e-12	1.91788e-09
ENSG00000084073	ZMPSTE24	protein_coding	1639.16	0.920668	0.132764	6.93464	4.07259e-12	2.12799e-09
ENSG00000163348	PYGO2	protein_coding	824.597	1.05927	0.153602	6.89617	5.34249e-12	2.7043e-09
ENSG00000160233	LRRC3	protein_coding	76.1516	1.62235	0.238314	6.80759	9.92462e-12	4.87149e-09
ENSG00000140943	MBTPS1	protein_coding	2888.81	1.10097	0.164645	6.68696	2.27853e-11	1.08552e-08
ENSG00000148572	NRBF2	protein_coding	305.756	1.07579	0.160987	6.68248	2.34925e-11	1.08723e-08
ENSG00000151151	IPMK	protein_coding	497.8	-0.888907	0.134773	-6.5956	4.23531e-11	1.90565e-08
ENSG00000120805	ARL1	protein_coding	1358.76	0.891968	0.135325	6.59132	4.3593e-11	1.90843e-08
ENSG00000184897	H1-10	protein_coding	862.213	1.22703	0.186591	6.57607	4.83041e-11	2.05903e-08
ENSG00000022567	SLC45A4	protein_coding	355.16	0.973453	0.148714	6.5458	5.91775e-11	2.45784e-08
ENSG00000117758	STX12	protein_coding	401.51	1.28175	0.196066	6.53734	6.26234e-11	2.53594e-08
ENSG00000174099	MSRB3	protein_coding	290.243	1.09883	0.168428	6.52403	6.84428e-11	2.70399e-08
ENSG00000127452	FBXL12	protein_coding	233.76	0.978772	0.153428	6.37935	1.77841e-10	6.85874e-08
ENSG00000073712	FERMT2	protein_coding	530.885	-1.08848	0.170872	-6.37014	1.88853e-10	7.11403e-08
ENSG00000274070	CASTOR2	protein_coding	320.151	2.18679	0.343857	6.35961	2.02269e-10	7.40138e-08
ENSG00000111328	CDK2AP1	protein_coding	1495.98	0.740959	0.116556	6.35708	2.05619e-10	7.40138e-08
ENSG00000152683	SLC30A6	protein_coding	971.541	-0.690344	0.108677	-6.35224	2.122e-10	7.40479e-08
ENSG00000178904	DPY19L3	protein_coding	256.298	-1.00294	0.157935	-6.35033	2.14857e-10	7.40479e-08
ENSG00000151552	QDPR	protein_coding	874.15	0.671734	0.106068	6.33307	2.40334e-10	8.11026e-08
ENSG00000088305	DNMT3B	protein_coding	264.479	1.15253	0.183095	6.29469	3.08006e-10	1.01818e-07
ENSG00000076555	ACACB	protein_coding	269.356	0.940071	0.149751	6.27756	3.43925e-10	1.11314e-07
ENSG00000173237	C11orf86	protein_coding	12.9994	-3.3907	0.540382	-6.27463	3.50476e-10	1.11314e-07
ENSG00000168214	RBPJ	protein_coding	1237.26	1.19704	0.190952	6.26879	3.63857e-10	1.13341e-07
ENSG00000225138	SLC9A3-AS1	lncRNA	358.725	1.2974	0.207882	6.24106	4.34624e-10	1.32831e-07
ENSG00000276293	PIP4K2B	protein_coding	1542.65	0.670298	0.107763	6.22014	4.96726e-10	1.49e-07
ENSG00000126461	SCAF1	protein_coding	1332.01	0.821521	0.132319	6.20864	5.34453e-10	1.57401e-07
ENSG00000110536	PTPMT1	protein_coding	68.604	1.40372	0.227474	6.1709	6.7901e-10	1.96404e-07
ENSG00000196396	PTPN1	protein_coding	2269.06	1.02357	0.167282	6.11886	9.42483e-10	2.67831e-07
ENSG00000174151	CYB561D1	protein_coding	340.104	1.10681	0.181481	6.09875	1.06904e-09	2.98558e-07
ENSG00000167674	HDGFL2	protein_coding	1569.83	0.973529	0.160537	6.06419	1.32617e-09	3.64091e-07
ENSG00000135862	LAMC1	protein_coding	5123.72	-0.619024	0.102475	-6.04074	1.53412e-09	4.14161e-07
ENSG00000125378	BMP4	protein_coding	1895.97	0.999163	0.165483	6.03787	1.56163e-09	4.14676e-07
ENSG00000122966	CIT	protein_coding	1656.38	0.8998	0.14972	6.00991	1.8563e-09	4.84227e-07
ENSG00000151135	TMEM263	protein_coding	787.805	-0.708764	0.117979	-6.00756	1.88334e-09	4.84227e-07
ENSG00000117632	STMN1	protein_coding	3176.47	1.00649	0.168665	5.96741	2.4105e-09	6.10082e-07
ENSG00000163283	ALPP	protein_coding	67.9071	2.90076	0.486461	5.96299	2.47659e-09	6.17167e-07
ENSG00000154727	GABPA	protein_coding	716.161	0.809396	0.135954	5.95347	2.62522e-09	6.44292e-07
ENSG00000119487	MAPKAP1	protein_coding	1397.58	0.807484	0.135909	5.94137	2.82657e-09	6.83355e-07
ENSG00000196743	GM2A	protein_coding	588.504	0.712791	0.120079	5.93602	2.9203e-09	6.95634e-07
ENSG00000160310	PRMT2	protein_coding	1097.7	0.587687	0.0992545	5.92101	3.19966e-09	7.46514e-07
ENSG00000165802	NSMF	protein_coding	883.048	0.855506	0.144613	5.91583	3.30214e-09	7.46514e-07
ENSG00000123933	MXD4	protein_coding	488.326	1.97453	0.333828	5.91481	3.32266e-09	7.46514e-07
ENSG00000099622	CIRBP	protein_coding	1428.6	0.881947	0.149137	5.91366	3.34585e-09	7.46514e-07
ENSG00000171889	MIR31HG	lncRNA	133.915	1.40785	0.238103	5.91275	3.36434e-09	7.46514e-07
ENSG00000163817	SLC6A20	protein_coding	329.588	1.62816	0.27619	5.89506	3.74534e-09	8.19825e-07
ENSG00000196227	FAM217B	protein_coding	801.584	1.18675	0.201409	5.89221	3.81073e-09	8.23017e-07
ENSG00000100320	RBFOX2	protein_coding	2923.6	0.880006	0.149553	5.88422	3.99931e-09	8.5238e-07
ENSG00000166046	TCP11L2	protein_coding	156.019	1.15346	0.19661	5.86673	4.44466e-09	9.34995e-07
ENSG00000112237	CCNC	protein_coding	1154.68	0.811619	0.138475	5.86111	4.59784e-09	9.54817e-07
ENSG00000116017	ARID3A	protein_coding	220.192	1.31659	0.224875	5.85477	4.77683e-09	9.79431e-07
ENSG00000187778	MCRS1	protein_coding	1479.86	0.775687	0.133213	5.82291	5.78312e-09	1.17094e-06
ENSG00000247556	OIP5-AS1	lncRNA	2083.62	0.740199	0.128011	5.78233	7.36731e-09	1.47328e-06
ENSG00000163629	PTPN13	protein_coding	1296.1	1.02993	0.178354	5.77463	7.71209e-09	1.52342e-06
ENSG00000235655	H3P6	processed_pseudogene	917.155	1.58077	0.275088	5.74643	9.11476e-09	1.77881e-06
ENSG00000119787	ATL2	protein_coding	1129.94	-1.08496	0.189401	-5.72836	1.01409e-08	1.9555e-06
ENSG00000153044	CENPH	protein_coding	479.47	1.0921	0.191014	5.71737	1.08185e-08	2.06163e-06
ENSG00000169230	PRELID1	protein_coding	1096.34	-1.30061	0.227851	-5.70817	1.14197e-08	2.15089e-06
ENSG00000180340	FZD2	protein_coding	402.471	1.38435	0.242777	5.70213	1.18317e-08	2.20287e-06
ENSG00000160360	GPSM1	protein_coding	245.599	0.856066	0.150563	5.68577	1.30225e-08	2.39704e-06
ENSG00000134330	IAH1	protein_coding	471.819	0.998332	0.176009	5.67206	1.41092e-08	2.56788e-06
ENSG00000177628	GBA	protein_coding	1124.76	0.736963	0.130316	5.6552	1.55664e-08	2.8016e-06
ENSG00000105058	FAM32A	protein_coding	1045.49	0.830638	0.147224	5.64202	1.68068e-08	2.99162e-06
ENSG00000069535	MAOB	protein_coding	263.354	1.68451	0.298992	5.63395	1.76126e-08	3.10097e-06
ENSG00000131899	LLGL1	protein_coding	584.653	0.562446	0.100319	5.60656	2.06393e-08	3.59479e-06
ENSG00000139645	ANKRD52	protein_coding	5956.9	0.533416	0.0951809	5.60424	2.09176e-08	3.60451e-06
ENSG00000166963	MAP1A	protein_coding	83.8446	1.43045	0.255914	5.58956	2.27644e-08	3.88145e-06
ENSG00000058804	NDC1	protein_coding	2700.82	-0.445029	0.0801602	-5.55175	2.82827e-08	4.76282e-06
ENSG00000135736	CCDC102A	protein_coding	227.405	0.835653	0.150561	5.55028	2.85217e-08	4.76282e-06
ENSG00000183690	EFHC2	protein_coding	116.216	1.53689	0.277491	5.53853	3.05022e-08	5.04157e-06
ENSG00000124333	VAMP7	protein_coding	1225.57	0.860022	0.155367	5.53542	3.10483e-08	5.08001e-06
ENSG00000124006	OBSL1	protein_coding	1624.27	0.716457	0.130022	5.51028	3.58259e-08	5.7644e-06
ENSG00000115257	PCSK4	protein_coding	53.653	1.5156	0.275078	5.50971	3.59429e-08	5.7644e-06
ENSG00000185340	GAS2L1	protein_coding	436.549	1.33817	0.243377	5.49835	3.8337e-08	6.08807e-06
ENSG00000164023	SGMS2	protein_coding	1683.34	-0.477865	0.086996	-5.49295	3.9527e-08	6.21609e-06
ENSG00000102781	KATNAL1	protein_coding	361.941	1.44043	0.262489	5.4876	4.07433e-08	6.34577e-06
ENSG00000005108	THSD7A	protein_coding	32.9301	5.72332	1.04574	5.47298	4.4253e-08	6.82676e-06
ENSG00000139697	SBNO1	protein_coding	1643.87	0.559567	0.102431	5.46284	4.68577e-08	7.16039e-06
ENSG00000171368	TPPP	protein_coding	80.2563	2.02285	0.370656	5.45747	4.82959e-08	7.31119e-06
ENSG00000171150	SOCS5	protein_coding	559.94	0.784237	0.144369	5.43217	5.56737e-08	8.35003e-06
ENSG00000138131	LOXL4	protein_coding	7794.74	1.32355	0.244084	5.42249	5.87745e-08	8.68579e-06
ENSG00000182809	CRIP2	protein_coding	167.504	1.80595	0.333088	5.42185	5.89848e-08	8.68579e-06
ENSG00000167186	COQ7	protein_coding	395.986	0.617843	0.114068	5.41646	6.07907e-08	8.84048e-06
ENSG00000160796	NBEAL2	protein_coding	2527.28	-0.685017	0.126495	-5.41538	6.11588e-08	8.84048e-06
ENSG00000071127	WDR1	protein_coding	4852.78	0.907256	0.16758	5.41388	6.16727e-08	8.84048e-06
ENSG00000156017	CARNMT1	protein_coding	575.627	-2.40051	0.443934	-5.40734	6.39659e-08	9.08877e-06
ENSG00000180398	MCFD2	protein_coding	5108.01	0.673271	0.124585	5.40412	6.51291e-08	9.17358e-06
ENSG00000164442	CITED2	protein_coding	990.483	0.97484	0.180444	5.40245	6.5737e-08	9.17938e-06
ENSG00000163818	LZTFL1	protein_coding	252.825	1.39557	0.258892	5.39057	7.02357e-08	9.72374e-06
ENSG00000151893	CACUL1	protein_coding	1531.18	-0.583912	0.108479	-5.38274	7.33589e-08	1.00701e-05
ENSG00000196139	AKR1C3	protein_coding	662.564	1.93707	0.361223	5.36252	8.20673e-08	1.11708e-05
ENSG00000197622	CDC42SE1	protein_coding	1531.75	-0.650919	0.12174	-5.34681	8.95191e-08	1.20836e-05
ENSG00000169855	ROBO1	protein_coding	431.34	0.912928	0.17088	5.34252	9.16627e-08	1.22707e-05
ENSG00000026652	AGPAT4	protein_coding	151.594	1.06304	0.19915	5.33789	9.40367e-08	1.24853e-05
ENSG00000181690	PLAG1	protein_coding	404.57	1.02029	0.19157	5.32595	1.00427e-07	1.32253e-05
ENSG00000179051	RCC2	protein_coding	2987.29	0.562846	0.106291	5.29532	1.18811e-07	1.54786e-05
ENSG00000092964	DPYSL2	protein_coding	1428.54	0.73438	0.13871	5.29434	1.19448e-07	1.54786e-05
ENSG00000163820	FYCO1	protein_coding	1341.97	-0.641209	0.121485	-5.27808	1.30548e-07	1.67827e-05
ENSG00000130826	DKC1	protein_coding	3296.93	-0.944828	0.17956	-5.2619	1.42576e-07	1.81846e-05
ENSG00000179630	LACC1	protein_coding	175.961	-0.847441	0.161513	-5.24688	1.54698e-07	1.95766e-05
ENSG00000179456	ZBTB18	protein_coding	906.55	0.65625	0.125223	5.24064	1.60021e-07	2.00932e-05
ENSG00000173950	XXYLT1	protein_coding	274.154	0.886902	0.169434	5.2345	1.65436e-07	2.06133e-05
ENSG00000169252	ADRB2	protein_coding	210.105	-0.928674	0.177605	-5.22888	1.70543e-07	2.10295e-05
ENSG00000196950	SLC39A10	protein_coding	763.976	-1.11123	0.212554	-5.22798	1.71373e-07	2.10295e-05
ENSG00000181588	MEX3D	protein_coding	484.122	0.999814	0.191413	5.22333	1.75734e-07	2.14025e-05
ENSG00000152102	FAM168B	protein_coding	4011.27	0.595208	0.113995	5.22136	1.77612e-07	2.14698e-05
ENSG00000156345	CDK20	protein_coding	132.775	0.922209	0.176971	5.21108	1.87745e-07	2.25266e-05
ENSG00000177076	ACER2	protein_coding	75.7429	-1.02998	0.197758	-5.2083	1.90577e-07	2.26983e-05
ENSG00000099810	MTAP	protein_coding	3233.35	0.671625	0.129191	5.19872	2.00667e-07	2.35665e-05
ENSG00000164983	TMEM65	protein_coding	504.187	1.30022	0.250109	5.19862	2.00776e-07	2.35665e-05
ENSG00000143515	ATP8B2	protein_coding	202.208	0.679601	0.131014	5.18723	2.1344e-07	2.47911e-05
ENSG00000102024	PLS3	protein_coding	3453.48	0.607969	0.117221	5.18651	2.1427e-07	2.47911e-05
ENSG00000278558	TMEM191B	protein_coding	47.6207	1.59787	0.309311	5.16591	2.39274e-07	2.74876e-05
ENSG00000152422	XRCC4	protein_coding	283.036	0.757678	0.146865	5.15899	2.48281e-07	2.83215e-05
ENSG00000112110	MRPL18	protein_coding	1051.06	-0.465766	0.0903389	-5.15576	2.52604e-07	2.85059e-05
ENSG00000162885	B3GALNT2	protein_coding	694.808	-0.668513	0.129678	-5.15516	2.53417e-07	2.85059e-05
ENSG00000006327	TNFRSF12A	protein_coding	4531.81	-0.551595	0.107254	-5.14288	2.70552e-07	3.02235e-05
ENSG00000108602	ALDH3A1	protein_coding	828.558	1.41271	0.275605	5.12585	2.96192e-07	3.28611e-05
ENSG00000054219	LY75	protein_coding	141.445	-0.995551	0.194877	-5.10862	3.24519e-07	3.57588e-05
ENSG00000205726	ITSN1	protein_coding	1152.79	0.553565	0.108428	5.10539	3.30118e-07	3.613e-05
ENSG00000185630	PBX1	protein_coding	278.747	1.77635	0.348478	5.09747	3.44217e-07	3.74203e-05
ENSG00000181903	OR4C6	protein_coding	25.1006	-1.99807	0.392623	-5.08903	3.59892e-07	3.88636e-05
ENSG00000047346	FAM214A	protein_coding	278.642	1.11408	0.219024	5.08657	3.64605e-07	3.91117e-05
ENSG00000104064	GABPB1	protein_coding	454.341	-0.601158	0.118513	-5.07249	3.92636e-07	4.18416e-05
ENSG00000139291	TMEM19	protein_coding	591.053	-1.00502	0.198202	-5.07069	3.96379e-07	4.19643e-05
ENSG00000173153	ESRRA	protein_coding	990.933	-0.514803	0.102026	-5.04582	4.51574e-07	4.74974e-05
ENSG00000104537	ANXA13	protein_coding	46.9377	3.12557	0.619663	5.04398	4.55936e-07	4.76468e-05
ENSG00000197329	PELI1	protein_coding	213.27	0.711075	0.141031	5.04198	4.60751e-07	4.78413e-05
ENSG00000138399	FASTKD1	protein_coding	359.91	-0.746764	0.148292	-5.03576	4.75948e-07	4.89824e-05
ENSG00000134240	HMGCS2	protein_coding	23.1194	6.65808	1.32253	5.03436	4.79436e-07	4.89824e-05
ENSG00000125863	MKKS	protein_coding	194.95	-0.739095	0.146846	-5.03314	4.82517e-07	4.89824e-05
ENSG00000148154	UGCG	protein_coding	4198.1	0.767364	0.152478	5.03261	4.83837e-07	4.89824e-05
ENSG00000182768	NGRN	protein_coding	484.344	0.889039	0.177082	5.02048	5.15432e-07	5.18569e-05
ENSG00000182195	LDOC1	protein_coding	526.119	0.790728	0.157637	5.01613	5.27217e-07	5.25786e-05
ENSG00000121653	MAPK8IP1	protein_coding	109.018	0.891359	0.177723	5.01545	5.29096e-07	5.25786e-05
ENSG00000035141	FAM136A	protein_coding	2004.44	-0.730605	0.145884	-5.00811	5.49659e-07	5.42889e-05
ENSG00000089723	OTUB2	protein_coding	774.65	-1.05557	0.211558	-4.98951	6.05319e-07	5.9424e-05
ENSG00000136715	SAP130	protein_coding	893.091	0.456789	0.0916824	4.9823	6.28332e-07	6.13116e-05
ENSG00000127870	RNF6	protein_coding	841.289	0.703187	0.141238	4.97874	6.4e-07	6.20762e-05
ENSG00000268621	IGFL2-AS1	lncRNA	67.269	2.04589	0.411667	4.96976	6.70347e-07	6.46326e-05
ENSG00000188997	KCTD21	protein_coding	307.419	0.688801	0.138703	4.966	6.83481e-07	6.55091e-05
ENSG00000068745	IP6K2	protein_coding	1144.65	0.74298	0.150099	4.94992	7.42441e-07	7.07415e-05
ENSG00000132821	VSTM2L	protein_coding	724.871	1.19632	0.24248	4.93369	8.06906e-07	7.64343e-05
ENSG00000107937	GTPBP4	protein_coding	2382.58	-0.666272	0.135112	-4.93126	8.17022e-07	7.69426e-05
ENSG00000242193	CRYZL2P	transcribed_unitary_pseudogene	334.206	0.788498	0.160249	4.92045	8.63446e-07	8.08445e-05
ENSG00000139505	MTMR6	protein_coding	754.259	-0.998046	0.20305	-4.91527	8.86613e-07	8.25366e-05
ENSG00000109861	CTSC	protein_coding	2891.25	-0.82335	0.16783	-4.90585	9.30233e-07	8.59668e-05
ENSG00000157823	AP3S2	protein_coding	270.279	0.875569	0.178504	4.90504	9.34076e-07	8.59668e-05
ENSG00000101825	MXRA5	protein_coding	277.065	2.12313	0.43311	4.90207	9.48318e-07	8.67845e-05
ENSG00000123415	SMUG1	protein_coding	620.939	0.599719	0.12242	4.89885	9.63974e-07	8.77217e-05
ENSG00000255529	POLR2M	protein_coding	573.469	0.561937	0.115103	4.88205	1.04991e-06	9.50081e-05
ENSG00000131019	ULBP3	protein_coding	260.195	-0.64828	0.132871	-4.87902	1.06615e-06	9.59418e-05
ENSG00000166147	FBN1	protein_coding	1703.7	0.948826	0.194793	4.87094	1.11069e-06	9.9058e-05
ENSG00000155961	RAB39B	protein_coding	101.806	-1.1293	0.231864	-4.87053	1.11301e-06	9.9058e-05
ENSG00000075618	FSCN1	protein_coding	2959.01	0.578924	0.119037	4.8634	1.15386e-06	0.000102132
ENSG00000135480	KRT7	protein_coding	6121.14	-0.796481	0.163914	-4.85913	1.17901e-06	0.000103791
ENSG00000091527	CDV3	protein_coding	4582.39	-0.492303	0.101373	-4.85633	1.19582e-06	0.000104702
ENSG00000156042	CFAP70	protein_coding	70.4158	1.42098	0.292825	4.85264	1.21828e-06	0.000106095
ENSG00000152766	ANKRD22	protein_coding	409.268	-0.973443	0.200806	-4.84769	1.24908e-06	0.000108196
ENSG00000152455	SUV39H2	protein_coding	453.925	-0.867736	0.17907	-4.84579	1.26112e-06	0.000108657
ENSG00000029364	SLC39A9	protein_coding	1784.16	0.72686	0.150184	4.83979	1.29975e-06	0.00011123
ENSG00000137731	FXYD2	protein_coding	393.738	1.82073	0.376259	4.83903	1.30472e-06	0.00011123
ENSG00000185842	DNAH14	protein_coding	310.612	-0.689319	0.142766	-4.8283	1.37701e-06	0.00011663
ENSG00000188177	ZC3H6	protein_coding	97.0044	1.45519	0.301455	4.82724	1.38438e-06	0.00011663
ENSG00000110717	NDUFS8	protein_coding	1564.04	-0.506506	0.104943	-4.82648	1.38965e-06	0.00011663
ENSG00000186684	CYP27C1	protein_coding	261.876	1.06864	0.221945	4.81488	1.47289e-06	0.000122664
ENSG00000134758	RNF138	protein_coding	387.251	-0.69719	0.144815	-4.81436	1.47669e-06	0.000122664
ENSG00000167193	CRK	protein_coding	1399.15	0.761975	0.158842	4.79706	1.61011e-06	0.000133064
ENSG00000122711	SPINK4	protein_coding	44.4295	3.03202	0.633244	4.78807	1.68389e-06	0.000138455
ENSG00000151632	AKR1C2	protein_coding	149.346	2.47743	0.519015	4.77334	1.81198e-06	0.000148078
ENSG00000172992	DCAKD	protein_coding	306.081	1.01637	0.212962	4.77254	1.81921e-06	0.000148078
ENSG00000136193	SCRN1	protein_coding	4501.58	0.514334	0.1078	4.77121	1.83127e-06	0.000148314
ENSG00000213341	CHUK	protein_coding	657.002	-0.784815	0.164653	-4.76649	1.87465e-06	0.000151073
ENSG00000073008	PVR	protein_coding	1272.02	-0.777812	0.163456	-4.75852	1.95014e-06	0.000156378
ENSG00000118898	PPL	protein_coding	2537.37	0.952223	0.200643	4.74585	2.07632e-06	0.00016558
ENSG00000271605	MILR1	protein_coding	125.366	-0.956408	0.201562	-4.74497	2.08533e-06	0.00016558
ENSG00000149212	SESN3	protein_coding	174.897	1.88518	0.397479	4.74283	2.10748e-06	0.000165743
ENSG00000154473	BUB3	protein_coding	3375.8	0.502563	0.105963	4.7428	2.10786e-06	0.000165743
ENSG00000160613	PCSK7	protein_coding	930.477	0.984854	0.207857	4.73813	2.15704e-06	0.000168791
ENSG00000065613	SLK	protein_coding	6493.8	0.669765	0.141454	4.73487	2.19194e-06	0.000170697
ENSG00000112769	LAMA4	protein_coding	3099.71	-0.603056	0.127549	-4.72804	2.26701e-06	0.000175699
ENSG00000244026	FAM86DP	transcribed_unprocessed_pseudogene	155.268	-0.758064	0.160436	-4.72502	2.30098e-06	0.000176861
ENSG00000203668	CHML	protein_coding	894.25	-0.739827	0.156595	-4.72446	2.30729e-06	0.000176861
ENSG00000111276	CDKN1B	protein_coding	2268.97	0.824666	0.174577	4.7238	2.31476e-06	0.000176861
ENSG00000085276	MECOM	protein_coding	412.626	-0.749358	0.158702	-4.7218	2.33765e-06	0.000177771
ENSG00000167740	CYB5D2	protein_coding	286.311	1.08303	0.22948	4.71949	2.36438e-06	0.000178353
ENSG00000205133	TRIQK	protein_coding	343.725	1.2977	0.27498	4.71924	2.36732e-06	0.000178353
ENSG00000247315	ZCCHC3	protein_coding	435.918	0.945879	0.20092	4.70773	2.50493e-06	0.000187847
ENSG00000079739	PGM1	protein_coding	1769.01	0.663819	0.14111	4.70427	2.54777e-06	0.000190178
ENSG00000070778	PTPN21	protein_coding	375.452	0.50703	0.107811	4.70293	2.56456e-06	0.000190554
ENSG00000117523	PRRC2C	protein_coding	6245.68	0.539215	0.114738	4.69952	2.60772e-06	0.000192876
ENSG00000066230	SLC9A3	protein_coding	72.2231	1.22416	0.260585	4.69773	2.63063e-06	0.000193686
ENSG00000125531	FNDC11	protein_coding	28.8034	1.72368	0.367364	4.69202	2.70526e-06	0.00019828
ENSG00000173230	GOLGB1	protein_coding	2888.77	0.439944	0.0938513	4.68767	2.76332e-06	0.000201622
ENSG00000158292	GPR153	protein_coding	107.679	1.25782	0.268737	4.68048	2.86204e-06	0.000207889
ENSG00000189223	PAX8-AS1	lncRNA	1949.15	0.991325	0.211843	4.67953	2.87534e-06	0.000207923
ENSG00000123384	LRP1	protein_coding	697.457	1.49477	0.319988	4.67131	2.9928e-06	0.000215455
ENSG00000091986	CCDC80	protein_coding	160.18	1.61515	0.346457	4.6619	3.13305e-06	0.00022427
ENSG00000104756	KCTD9	protein_coding	911.916	0.676774	0.145191	4.66125	3.14294e-06	0.00022427
ENSG00000117868	ESYT2	protein_coding	3048.84	0.828078	0.177721	4.65942	3.17096e-06	0.000225277
ENSG00000143147	GPR161	protein_coding	217.329	0.653777	0.140399	4.65656	3.21535e-06	0.000227434
ENSG00000048028	USP28	protein_coding	844.194	-0.797475	0.171497	-4.65008	3.3181e-06	0.000233681
ENSG00000133519	ZDHHC8P1	transcribed_unprocessed_pseudogene	21.3437	2.99292	0.643844	4.64852	3.3432e-06	0.000234429
ENSG00000163581	SLC2A2	protein_coding	107.125	3.43143	0.740653	4.63298	3.60438e-06	0.0002511
ENSG00000101811	CSTF2	protein_coding	580.241	-0.582374	0.125724	-4.63215	3.61895e-06	0.0002511
ENSG00000254093	PINX1	protein_coding	132.234	-0.749302	0.161778	-4.63166	3.62745e-06	0.0002511
ENSG00000156650	KAT6B	protein_coding	696.7	0.648526	0.140225	4.62488	3.74814e-06	0.00025835
ENSG00000144589	STK11IP	protein_coding	435.677	0.548596	0.118716	4.62109	3.81726e-06	0.000262
ENSG00000100596	SPTLC2	protein_coding	2923.03	0.930261	0.201377	4.61949	3.84689e-06	0.00026292
ENSG00000162458	FBLIM1	protein_coding	320.004	-0.732865	0.158769	-4.61591	3.91376e-06	0.000264551
ENSG00000100575	TIMM9	protein_coding	428.236	-0.600834	0.130167	-4.61588	3.91439e-06	0.000264551
ENSG00000105997	HOXA3	protein_coding	286.461	1.0862	0.235333	4.61559	3.91976e-06	0.000264551
ENSG00000078124	ACER3	protein_coding	1645.75	-0.655647	0.142104	-4.61387	3.95247e-06	0.000265652
ENSG00000198743	SLC5A3	protein_coding	2296.86	0.960687	0.20926	4.59087	4.414e-06	0.000295446
ENSG00000189337	KAZN	protein_coding	126.481	-0.97697	0.213191	-4.5826	4.59235e-06	0.000306119
ENSG00000125966	MMP24	protein_coding	103.166	1.54132	0.336643	4.5785	4.68324e-06	0.000310898
ENSG00000157613	CREB3L1	protein_coding	38.5324	2.29124	0.50222	4.56223	5.0612e-06	0.000334617
ENSG00000055044	NOP58	protein_coding	1931.95	-0.685527	0.150534	-4.55395	5.26469e-06	0.000346656
ENSG00000179941	BBS10	protein_coding	280.829	0.593435	0.130342	4.55292	5.29076e-06	0.000346962
ENSG00000134490	TMEM241	protein_coding	252.895	0.792025	0.174068	4.55008	5.36262e-06	0.000350257
ENSG00000100100	PIK3IP1	protein_coding	96.9658	2.32453	0.511421	4.54524	5.48727e-06	0.000356959
ENSG00000011275	RNF216	protein_coding	886.972	-0.482113	0.106178	-4.54061	5.60912e-06	0.000363426
ENSG00000077942	FBLN1	protein_coding	18.5476	2.32045	0.511228	4.53898	5.65281e-06	0.000364798
ENSG00000197558	SSPOP	transcribed_unitary_pseudogene	72.4184	1.67877	0.36995	4.53783	5.68374e-06	0.000365338
ENSG00000141542	RAB40B	protein_coding	114.264	1.22963	0.271193	4.53415	5.78372e-06	0.000370295
ENSG00000213626	LBH	protein_coding	1128.54	1.03888	0.229227	4.5321	5.84003e-06	0.000372429
ENSG00000047634	SCML1	protein_coding	297.202	-1.43593	0.31733	-4.52505	6.03813e-06	0.000383552
ENSG00000101003	GINS1	protein_coding	407.996	-1.02418	0.22647	-4.52235	6.11565e-06	0.000386958
ENSG00000163286	ALPG	protein_coding	18.1777	3.78627	0.838083	4.51777	6.24938e-06	0.000393881
ENSG00000170852	KBTBD2	protein_coding	812.911	-0.595082	0.131852	-4.51325	6.38416e-06	0.000400816
ENSG00000088367	EPB41L1	protein_coding	4114.23	1.26647	0.28123	4.50331	6.69018e-06	0.000418407
ENSG00000023330	ALAS1	protein_coding	1862.36	-0.511193	0.113562	-4.50145	6.74911e-06	0.00042047
ENSG00000138764	CCNG2	protein_coding	451.407	1.21112	0.269125	4.5002	6.78886e-06	0.000421325
ENSG00000187522	HSPA14	protein_coding	490.62	-0.684145	0.152161	-4.4962	6.91794e-06	0.000427697
ENSG00000143033	MTF2	protein_coding	1004.67	0.624093	0.13938	4.47763	7.54778e-06	0.000464863
ENSG00000163083	INHBB	protein_coding	35.9116	1.67939	0.37513	4.47681	7.57672e-06	0.000464878
ENSG00000086730	LAT2	protein_coding	683.598	-1.11946	0.250666	-4.46592	7.97238e-06	0.000487308
ENSG00000152056	AP1S3	protein_coding	495.95	0.806191	0.180674	4.46213	8.11503e-06	0.000494162
ENSG00000239521	CASTOR3	transcribed_unprocessed_pseudogene	372.645	1.19637	0.268177	4.46112	8.15321e-06	0.000494628
ENSG00000167535	CACNB3	protein_coding	377.011	0.646165	0.144878	4.46005	8.19416e-06	0.000495257
ENSG00000235706	DICER1-AS1	lncRNA	35.9409	1.4784	0.331762	4.45622	8.34168e-06	0.000502299
ENSG00000187091	PLCD1	protein_coding	97.7527	1.17933	0.264945	4.45123	8.53803e-06	0.000512219
ENSG00000166548	TK2	protein_coding	576.723	0.598958	0.134601	4.44987	8.5921e-06	0.00051356
ENSG00000182179	UBA7	protein_coding	574.705	0.596314	0.134202	4.44339	8.85523e-06	0.000525851
ENSG00000167034	NKX3-1	protein_coding	90.2866	-1.11353	0.250614	-4.44321	8.86265e-06	0.000525851
ENSG00000138709	LARP1B	protein_coding	514.072	-0.585782	0.132183	-4.43161	9.35325e-06	0.000552934
ENSG00000168917	SLC35G2	protein_coding	448.408	-0.802252	0.181326	-4.42437	9.67232e-06	0.000569717
ENSG00000196459	TRAPPC2	protein_coding	185.984	0.743752	0.168239	4.42081	9.83337e-06	0.000577105
ENSG00000113249	HAVCR1	protein_coding	2478.73	-0.858487	0.194354	-4.41712	1.00023e-05	0.000584902
ENSG00000163347	CLDN1	protein_coding	2885.65	1.65129	0.37424	4.41238	1.0224e-05	0.000593847
ENSG00000137440	FGFBP1	protein_coding	638.361	1.5346	0.347851	4.41166	1.02579e-05	0.000593847
ENSG00000124562	SNRPC	protein_coding	1279.08	-0.630671	0.14296	-4.41151	1.02653e-05	0.000593847
ENSG00000161217	PCYT1A	protein_coding	1243.16	-0.4078	0.0924724	-4.40996	1.03387e-05	0.000595968
ENSG00000141425	RPRD1A	protein_coding	725.863	0.621646	0.14117	4.40354	1.065e-05	0.000611733
ENSG00000271133	AC004130.2	lncRNA	34.2428	1.57024	0.356991	4.39855	1.08974e-05	0.000623732
ENSG00000112576	CCND3	protein_coding	2108	0.586804	0.133707	4.38874	1.14009e-05	0.000650251
ENSG00000162377	COA7	protein_coding	1036.37	-0.76474	0.174361	-4.38595	1.1548e-05	0.00065633
ENSG00000121895	TMEM156	protein_coding	860.747	-0.684428	0.156301	-4.37892	1.19268e-05	0.000675491
ENSG00000186193	SAPCD2	protein_coding	1358.67	-0.545504	0.124728	-4.37355	1.22244e-05	0.000689933
ENSG00000147421	HMBOX1	protein_coding	193.229	1.05279	0.241145	4.36578	1.2667e-05	0.000712429
ENSG00000160124	CCDC58	protein_coding	304.277	-1.20301	0.275955	-4.35943	1.30399e-05	0.000730866
ENSG00000080546	SESN1	protein_coding	187.164	0.890749	0.204517	4.35537	1.32842e-05	0.000741992
ENSG00000136717	BIN1	protein_coding	1529.1	-0.382912	0.0879861	-4.35196	1.34928e-05	0.000751053
ENSG00000156709	AIFM1	protein_coding	1253.29	-0.470739	0.10842	-4.34179	1.41326e-05	0.000783971
ENSG00000163624	CDS1	protein_coding	1078.53	0.809152	0.186552	4.33741	1.4417e-05	0.000797016
ENSG00000167543	TP53I13	protein_coding	732.421	0.498117	0.114898	4.33529	1.45567e-05	0.000802007
ENSG00000135048	CEMIP2	protein_coding	4330.39	0.707972	0.163363	4.33375	1.46592e-05	0.000804858
ENSG00000138166	DUSP5	protein_coding	821.598	-1.21883	0.281328	-4.33241	1.47488e-05	0.000804858
ENSG00000164402	SEPTIN8	protein_coding	1711.69	0.489624	0.113018	4.33228	1.47576e-05	0.000804858
ENSG00000112531	QKI	protein_coding	1435.82	-0.613966	0.141763	-4.33093	1.48484e-05	0.000807097
ENSG00000169714	CNBP	protein_coding	4292.79	-0.597796	0.138234	-4.32453	1.52858e-05	0.000828094
ENSG00000175334	BANF1	protein_coding	3349.38	1.02568	0.237405	4.32038	1.55764e-05	0.00084102
ENSG00000118518	RNF146	protein_coding	410.062	0.483576	0.111961	4.31914	1.56637e-05	0.000842735
ENSG00000027075	PRKCH	protein_coding	315.27	-0.571431	0.132323	-4.31846	1.57122e-05	0.000842735
ENSG00000261371	PECAM1	protein_coding	46.4371	1.7362	0.402665	4.31177	1.61955e-05	0.000865791
ENSG00000110195	FOLR1	protein_coding	50.3227	2.8876	0.670765	4.30493	1.67041e-05	0.000890044
ENSG00000139793	MBNL2	protein_coding	943.817	-0.870873	0.202339	-4.30403	1.67719e-05	0.000890727
ENSG00000105204	DYRK1B	protein_coding	148.86	1.6428	0.381965	4.30092	1.70091e-05	0.00090037
ENSG00000040933	INPP4A	protein_coding	502.001	0.56955	0.132845	4.28732	1.80838e-05	0.00095414
ENSG00000186866	POFUT2	protein_coding	389.17	0.550631	0.128713	4.27799	1.88592e-05	0.00099182
ENSG00000110514	MADD	protein_coding	1221.97	0.4713	0.110492	4.26548	1.99475e-05	0.00104566
ENSG00000197702	PARVA	protein_coding	1552.06	0.576905	0.135428	4.25986	2.04553e-05	0.00106882
ENSG00000171914	TLN2	protein_coding	264.777	0.648766	0.152391	4.25724	2.06963e-05	0.00107794
ENSG00000182796	TMEM198B	transcribed_unitary_pseudogene	165.425	0.789067	0.185542	4.25276	2.11151e-05	0.00109623
ENSG00000112715	VEGFA	protein_coding	1320.75	-1.00872	0.237237	-4.25197	2.11895e-05	0.00109658
ENSG00000188833	ENTPD8	protein_coding	78.1823	1.68221	0.396275	4.24507	2.18524e-05	0.00112728
ENSG00000163539	CLASP2	protein_coding	834.172	-0.756407	0.178225	-4.24412	2.19453e-05	0.00112848
ENSG00000167552	TUBA1A	protein_coding	371.286	0.968379	0.228228	4.24304	2.2051e-05	0.00113032
ENSG00000070731	ST6GALNAC2	protein_coding	23.4853	2.48673	0.586412	4.24059	2.22936e-05	0.00113753
ENSG00000071794	HLTF	protein_coding	1002.89	-0.519302	0.122484	-4.23974	2.23777e-05	0.00113753
ENSG00000107554	DNMBP	protein_coding	3167.43	-0.69966	0.165065	-4.2387	2.24816e-05	0.00113753
ENSG00000106829	TLE4	protein_coding	382.631	0.68468	0.161535	4.23859	2.24923e-05	0.00113753
ENSG00000118307	CASC1	protein_coding	17.0078	2.54216	0.599837	4.23809	2.25426e-05	0.00113753
ENSG00000169231	THBS3	protein_coding	145.838	1.08224	0.255962	4.22815	2.35621e-05	0.00118246
ENSG00000187325	TAF9B	protein_coding	579.444	0.632119	0.14952	4.22766	2.36131e-05	0.00118246
ENSG00000121104	FAM117A	protein_coding	160.392	1.08055	0.255614	4.22729	2.36521e-05	0.00118246
ENSG00000136986	DERL1	protein_coding	1242.68	0.591163	0.139871	4.2265	2.3735e-05	0.00118295
ENSG00000204856	FAM216A	protein_coding	317.186	-0.806058	0.191035	-4.21942	2.44928e-05	0.00121698
ENSG00000072609	CHFR	protein_coding	496.789	0.710589	0.168612	4.21434	2.50505e-05	0.00124088
ENSG00000112096	SOD2	protein_coding	1458.38	-0.529264	0.125702	-4.21046	2.54846e-05	0.00125854
ENSG00000150316	CWC15	protein_coding	1382.67	0.480893	0.114268	4.20849	2.57088e-05	0.00126575
ENSG00000273032	DGCR5	lncRNA	57.758	0.952982	0.226926	4.19953	2.67474e-05	0.00131289
ENSG00000124145	SDC4	protein_coding	2474.01	-0.968071	0.23057	-4.19859	2.68578e-05	0.00131433
ENSG00000118515	SGK1	protein_coding	410.192	1.26554	0.301649	4.1954	2.72388e-05	0.00132539
ENSG00000114650	SCAP	protein_coding	1389.52	0.526415	0.125477	4.19533	2.72474e-05	0.00132539
ENSG00000149582	TMEM25	protein_coding	418.049	0.833924	0.19888	4.1931	2.75165e-05	0.00133447
ENSG00000180801	ARSJ	protein_coding	643.45	-0.565578	0.135131	-4.1854	2.84665e-05	0.00137642
ENSG00000075914	EXOSC7	protein_coding	497.136	-0.511035	0.122152	-4.18359	2.86946e-05	0.00138332
ENSG00000167695	TLCD3A	protein_coding	376.573	-0.774441	0.185163	-4.18247	2.88355e-05	0.00138599
ENSG00000106868	SUSD1	protein_coding	538.638	0.605248	0.144736	4.18173	2.89305e-05	0.00138644
ENSG00000116584	ARHGEF2	protein_coding	1398.61	-0.537783	0.12866	-4.17988	2.91667e-05	0.00139363
ENSG00000172273	HINFP	protein_coding	390.171	0.526405	0.126118	4.17392	2.99401e-05	0.00142638
ENSG00000168778	TCTN2	protein_coding	176.987	1.34538	0.322887	4.16673	3.09005e-05	0.00146782
ENSG00000187123	LYPD6	protein_coding	12.3806	2.4218	0.581332	4.16595	3.10057e-05	0.00146851
ENSG00000133030	MPRIP	protein_coding	10809.4	-0.408235	0.0981581	-4.15895	3.19709e-05	0.00150944
ENSG00000198000	NOL8	protein_coding	785.273	-0.59103	0.142131	-4.15834	3.20563e-05	0.00150944
ENSG00000100577	GSTZ1	protein_coding	478.42	0.501557	0.120639	4.15751	3.21738e-05	0.00151058
ENSG00000078687	TNRC6C	protein_coding	218.729	0.830987	0.200376	4.14714	3.3665e-05	0.00157018
ENSG00000100522	GNPNAT1	protein_coding	1880.45	-0.636296	0.153439	-4.14689	3.37017e-05	0.00157018
ENSG00000198959	TGM2	protein_coding	26830.8	-1.15293	0.278038	-4.14667	3.37339e-05	0.00157018
ENSG00000135047	CTSL	protein_coding	1058.4	-0.566835	0.136826	-4.14275	3.43166e-05	0.00159133
ENSG00000158125	XDH	protein_coding	254.06	-0.570096	0.137628	-4.1423	3.43847e-05	0.00159133
ENSG00000138002	IFT172	protein_coding	330.013	0.729122	0.176466	4.13179	3.59954e-05	0.00166112
ENSG00000142871	CCN1	protein_coding	3506.5	-0.567112	0.137339	-4.12929	3.6389e-05	0.00167451
ENSG00000135655	USP15	protein_coding	1286.92	-0.391863	0.0952238	-4.11518	3.86884e-05	0.00177046
ENSG00000102359	SRPX2	protein_coding	295.109	-0.783476	0.190388	-4.11515	3.86926e-05	0.00177046
ENSG00000101096	NFATC2	protein_coding	348.506	0.56082	0.136434	4.11057	3.94684e-05	0.00180087
ENSG00000167971	CASKIN1	protein_coding	29.3407	1.74869	0.425505	4.10968	3.96206e-05	0.00180274
ENSG00000039139	DNAH5	protein_coding	217.202	0.6996	0.170281	4.10851	3.98229e-05	0.00180548
ENSG00000170689	HOXB9	protein_coding	274.173	-0.506894	0.123391	-4.10804	3.99039e-05	0.00180548
ENSG00000183431	SF3A3	protein_coding	2364.92	-0.6181	0.150545	-4.10576	4.0299e-05	0.00181828
ENSG00000203780	FANK1	protein_coding	120.188	1.15583	0.281573	4.10492	4.04451e-05	0.0018198
ENSG00000139364	TMEM132B	protein_coding	13.7346	3.69715	0.901071	4.10307	4.07712e-05	0.0018294
ENSG00000138061	CYP1B1	protein_coding	510.77	1.22553	0.298843	4.1009	4.11555e-05	0.00184154
ENSG00000146278	PNRC1	protein_coding	369.659	1.11057	0.2709	4.09957	4.13918e-05	0.00184701
ENSG00000186854	TRABD2A	protein_coding	261.161	-1.05833	0.258318	-4.097	4.18546e-05	0.00186253
ENSG00000163006	CCDC138	protein_coding	331.949	-0.479889	0.117199	-4.09465	4.2281e-05	0.00187635
ENSG00000104689	TNFRSF10A	protein_coding	427.424	-0.845588	0.206578	-4.09331	4.25251e-05	0.00187914
ENSG00000136883	KIF12	protein_coding	63.8597	1.89189	0.462221	4.09304	4.2576e-05	0.00187914
ENSG00000176095	IP6K1	protein_coding	1186.1	0.502315	0.122938	4.08591	4.39036e-05	0.00193247
ENSG00000160285	LSS	protein_coding	791.554	0.734549	0.180044	4.07983	4.50689e-05	0.00197839
ENSG00000177125	ZBTB34	protein_coding	312.04	-0.541265	0.132722	-4.07818	4.53904e-05	0.00198712
ENSG00000182700	IGIP	protein_coding	80.7979	1.20981	0.297017	4.0732	4.63708e-05	0.00202457
ENSG00000102580	DNAJC3	protein_coding	2670.64	0.552718	0.135746	4.07171	4.66702e-05	0.00203216
ENSG00000187134	AKR1C1	protein_coding	168.851	1.53569	0.37771	4.0658	4.78673e-05	0.0020787
ENSG00000165698	SPACA9	protein_coding	99.1299	0.969757	0.238688	4.06286	4.84745e-05	0.00209944
ENSG00000130714	POMT1	protein_coding	517.973	0.496788	0.122334	4.0609	4.88837e-05	0.00211152
ENSG00000213222	TOMM40P4	processed_pseudogene	47.7447	-0.935074	0.230498	-4.05675	4.9761e-05	0.00214369
ENSG00000136367	ZFHX2	protein_coding	50.0972	1.07445	0.264942	4.05543	5.00414e-05	0.00215005
ENSG00000217325	PRELID1P1	transcribed_processed_pseudogene	2.57959	-4.83527	1.1924	-4.05509	5.01154e-05	NA
ENSG00000155111	CDK19	protein_coding	454.557	0.832434	0.205439	4.05198	5.07866e-05	0.00217136
ENSG00000116489	CAPZA1	protein_coding	5411.3	0.503664	0.124303	4.05189	5.08054e-05	0.00217136
ENSG00000109339	MAPK10	protein_coding	58.5658	1.04518	0.258484	4.04349	5.2662e-05	0.00224479
ENSG00000060566	CREB3L3	protein_coding	64.8233	-1.15698	0.2863	-4.04113	5.31943e-05	0.00226153
ENSG00000139218	SCAF11	protein_coding	4718.53	0.555821	0.137606	4.03922	5.36281e-05	0.002274
ENSG00000226137	BAIAP2-DT	lncRNA	340.084	1.12493	0.278708	4.03622	5.43199e-05	0.00229532
ENSG00000071073	MGAT4A	protein_coding	195.002	0.844143	0.20917	4.03568	5.44439e-05	0.00229532
ENSG00000105443	CYTH2	protein_coding	537.298	0.561349	0.139113	4.0352	5.4556e-05	0.00229532
ENSG00000155975	VPS37A	protein_coding	355.133	-0.496312	0.123308	-4.02499	5.69781e-05	0.00239101
ENSG00000171067	C11orf24	protein_coding	1085.42	-0.531955	0.132211	-4.02353	5.73333e-05	0.0023997
ENSG00000104081	BMF	protein_coding	151.068	2.03646	0.50675	4.01866	5.85289e-05	0.00244343
ENSG00000166479	TMX3	protein_coding	1100.27	-0.598938	0.149086	-4.01741	5.8841e-05	0.00245015
ENSG00000076356	PLXNA2	protein_coding	61.3949	-0.881713	0.219742	-4.01248	6.0083e-05	0.00249545
ENSG00000071994	PDCD2	protein_coding	1097.31	-0.374828	0.0934712	-4.01009	6.06952e-05	0.00250482
ENSG00000247095	MIR210HG	lncRNA	25.6445	1.508	0.376095	4.00962	6.08154e-05	0.00250482
ENSG00000004838	ZMYND10	protein_coding	30.6027	1.45722	0.363437	4.00956	6.0833e-05	0.00250482
ENSG00000133961	NUMB	protein_coding	1706.88	0.543474	0.135557	4.00919	6.09271e-05	0.00250482
ENSG00000184164	CRELD2	protein_coding	939.786	0.403415	0.100698	4.00617	6.17122e-05	0.00253067
ENSG00000151474	FRMD4A	protein_coding	1012.63	0.524344	0.130912	4.00532	6.19334e-05	0.00253308
ENSG00000138071	ACTR2	protein_coding	8307.74	-0.736899	0.184006	-4.00475	6.20838e-05	0.00253308
ENSG00000260604	AL590004.3	lncRNA	42.4012	1.94688	0.486795	3.99938	6.35088e-05	0.00257768
ENSG00000084731	KIF3C	protein_coding	322.724	0.799213	0.199838	3.99931	6.35277e-05	0.00257768
ENSG00000160188	RSPH1	protein_coding	87.9437	1.26374	0.316028	3.99884	6.36544e-05	0.00257768
ENSG00000135272	MDFIC	protein_coding	728.511	0.371161	0.0930205	3.99009	6.60473e-05	0.00266791
ENSG00000172115	CYCS	protein_coding	3161.94	-0.854668	0.214273	-3.98868	6.64408e-05	0.00267714
ENSG00000163521	GLB1L	protein_coding	104.107	1.01564	0.254682	3.98787	6.66705e-05	0.00267972
ENSG00000111412	C12orf49	protein_coding	998.208	0.587346	0.147383	3.98518	6.74294e-05	0.00270289
ENSG00000180198	RCC1	protein_coding	1196.08	-0.449542	0.112819	-3.98465	6.75807e-05	0.00270289
ENSG00000087263	OGFOD1	protein_coding	979.851	-0.425367	0.106929	-3.97804	6.94869e-05	0.00277229
ENSG00000180573	H2AC6	protein_coding	559.078	0.937258	0.235673	3.97695	6.98045e-05	0.00277812
ENSG00000072195	SPEG	protein_coding	105.088	1.35969	0.342225	3.97309	7.09451e-05	0.00281659
ENSG00000143674	MAP3K21	protein_coding	594.878	-0.549504	0.138346	-3.97195	7.1288e-05	0.00282328
ENSG00000072364	AFF4	protein_coding	2795.73	-0.732707	0.184608	-3.96898	7.21813e-05	0.00285169
ENSG00000106479	ZNF862	protein_coding	112.701	0.771612	0.19452	3.96675	7.28602e-05	0.00287151
ENSG00000153246	PLA2R1	protein_coding	631.279	1.08172	0.272907	3.96369	7.37995e-05	0.00289416
ENSG00000164542	KIAA0895	protein_coding	362.025	0.87952	0.221909	3.96343	7.38801e-05	0.00289416
ENSG00000260912	AL158206.1	lncRNA	52.8381	-1.04406	0.263442	-3.96314	7.39709e-05	0.00289416
ENSG00000158483	FAM86C1P	transcribed_unprocessed_pseudogene	294.295	-0.672143	0.169707	-3.9606	7.47609e-05	0.00291802
ENSG00000012211	PRICKLE3	protein_coding	263.671	-0.655666	0.16561	-3.9591	7.52313e-05	0.00292932
ENSG00000095397	WHRN	protein_coding	84.2352	0.870181	0.21989	3.95735	7.57864e-05	0.00294386
ENSG00000285053	TBCE	protein_coding	117.192	0.729787	0.184458	3.95639	7.60917e-05	0.00294864
ENSG00000177565	TBL1XR1	protein_coding	2906.06	0.405828	0.102826	3.94672	7.92283e-05	0.00306286
ENSG00000006607	FARP2	protein_coding	1363.61	0.702684	0.178152	3.9443	8.00325e-05	0.00308659
ENSG00000151304	SRFBP1	protein_coding	387.031	-0.645842	0.163888	-3.94076	8.12233e-05	0.00312507
ENSG00000108395	TRIM37	protein_coding	883.139	-0.66711	0.169352	-3.93919	8.17578e-05	0.00313818
ENSG00000141655	TNFRSF11A	protein_coding	215.629	-0.609505	0.154758	-3.93845	8.20109e-05	0.00314046
ENSG00000121060	TRIM25	protein_coding	4286.75	-0.552302	0.140437	-3.93273	8.39862e-05	0.00320851
ENSG00000160818	GPATCH4	protein_coding	1383.58	-0.777523	0.198055	-3.92578	8.64475e-05	0.00329477
ENSG00000157654	PALM2AKAP2	protein_coding	3876.03	-0.758822	0.194178	-3.90786	9.31175e-05	0.00354065
ENSG00000139508	SLC46A3	protein_coding	100.356	-0.729046	0.186759	-3.90367	9.47448e-05	0.00358921
ENSG00000181817	LSM10	protein_coding	389.5	-0.574825	0.147273	-3.90313	9.49585e-05	0.00358921
ENSG00000160094	ZNF362	protein_coding	481.127	0.955346	0.24478	3.90287	9.50594e-05	0.00358921
ENSG00000214870	AC004540.1	lncRNA	21.9951	2.10651	0.540002	3.90093	9.58224e-05	0.00360961
ENSG00000149547	EI24	protein_coding	5295.99	-0.392345	0.10072	-3.89539	9.80389e-05	0.00368453
ENSG00000188760	TMEM198	protein_coding	44.9587	1.00196	0.257956	3.88423	0.000102653	0.003849
ENSG00000180917	CMTR2	protein_coding	986.102	-0.457641	0.117853	-3.88317	0.000103105	0.00385703
ENSG00000261373	VPS9D1-AS1	lncRNA	135.433	-0.846077	0.217937	-3.88222	0.000103509	0.00386014
ENSG00000124571	XPO5	protein_coding	1768.79	-0.485061	0.124956	-3.88185	0.000103665	0.00386014
ENSG00000043093	DCUN1D1	protein_coding	1026.94	-0.375245	0.0967241	-3.87954	0.000104656	0.00388812
ENSG00000122870	BICC1	protein_coding	2432.05	0.36804	0.0948844	3.87882	0.000104963	0.00389059
ENSG00000132334	PTPRE	protein_coding	514.612	-0.686935	0.177195	-3.87672	0.000105873	0.00391536
ENSG00000143258	USP21	protein_coding	476.753	0.622207	0.160609	3.87405	0.000107043	0.00394963
ENSG00000160050	CCDC28B	protein_coding	210.38	0.602687	0.155616	3.8729	0.000107548	0.00395922
ENSG00000008513	ST3GAL1	protein_coding	1163.08	-0.908726	0.234724	-3.87147	0.000108183	0.00397357
ENSG00000090621	PABPC4	protein_coding	3417.76	-0.279238	0.0721438	-3.87058	0.000108578	0.00397905
ENSG00000110917	MLEC	protein_coding	5357.34	0.51776	0.133799	3.86968	0.000108978	0.00398473
ENSG00000067533	RRP15	protein_coding	501.035	-0.669264	0.17298	-3.86903	0.000109271	0.0039853
ENSG00000159713	TPPP3	protein_coding	52.1281	1.72712	0.446453	3.86855	0.000109486	0.0039853
ENSG00000206077	ZDHHC11B	protein_coding	12.7364	2.68917	0.69602	3.86364	0.000111709	0.00405711
ENSG00000125630	POLR1B	protein_coding	1048.79	-0.700613	0.181378	-3.86274	0.000112125	0.00405729
ENSG00000011007	ELOA	protein_coding	979.047	0.734432	0.190162	3.86214	0.000112396	0.00405729
ENSG00000138386	NAB1	protein_coding	957.072	0.57772	0.149594	3.86192	0.000112499	0.00405729
ENSG00000146963	LUC7L2	protein_coding	742.247	0.404266	0.1047	3.8612	0.000112832	0.00405729
ENSG00000185585	OLFML2A	protein_coding	540.222	1.09984	0.284865	3.86091	0.000112967	0.00405729
ENSG00000075461	CACNG4	protein_coding	283.874	1.26496	0.327874	3.85806	0.000114288	0.00409567
ENSG00000166582	CENPV	protein_coding	504.342	-0.421243	0.109207	-3.8573	0.000114647	0.00409945
ENSG00000182628	SKA2	protein_coding	1210.29	-0.89717	0.232641	-3.85646	0.000115041	0.00410449
ENSG00000163346	PBXIP1	protein_coding	626.348	1.22416	0.317835	3.85156	0.000117369	0.00417296
ENSG00000100167	SEPTIN3	protein_coding	108.728	1.13148	0.293789	3.85133	0.000117476	0.00417296
ENSG00000142599	RERE	protein_coding	3015.58	0.534742	0.139444	3.83481	0.000125661	0.00445396
ENSG00000114491	UMPS	protein_coding	1222.76	-0.347566	0.0907148	-3.83141	0.000127409	0.00450606
ENSG00000120029	ARMH3	protein_coding	680.404	-0.488874	0.127669	-3.82924	0.00012854	0.00453184
ENSG00000106415	GLCCI1	protein_coding	159.124	0.828053	0.216268	3.82883	0.000128754	0.00453184
ENSG00000057757	PITHD1	protein_coding	366.293	-0.491597	0.128408	-3.8284	0.000128977	0.00453184
ENSG00000161714	PLCD3	protein_coding	4520.74	0.709786	0.185587	3.82454	0.000131014	0.00459344
ENSG00000197948	FCHSD1	protein_coding	348.432	0.595397	0.155815	3.82119	0.000132811	0.00464637
ENSG00000183696	UPP1	protein_coding	895.222	-1.19535	0.313009	-3.81892	0.000134038	0.00467921
ENSG00000109519	GRPEL1	protein_coding	1061.33	-0.654936	0.171622	-3.81614	0.000135554	0.00472194
ENSG00000158023	CFAP251	protein_coding	79.692	0.973221	0.255121	3.81474	0.000136327	0.00473869
ENSG00000163795	ZNF513	protein_coding	185	0.62821	0.16471	3.81404	0.000136713	0.00474118
ENSG00000175414	ARL10	protein_coding	85.1655	0.730943	0.19167	3.81355	0.000136984	0.00474118
ENSG00000123643	SLC36A1	protein_coding	283.4	0.995027	0.261025	3.81201	0.000137843	0.00476073
ENSG00000119402	FBXW2	protein_coding	1586.82	-0.394649	0.103565	-3.81065	0.0001386	0.0047767
ENSG00000129680	MAP7D3	protein_coding	433.626	-0.411749	0.108082	-3.80961	0.000139184	0.00478663
ENSG00000205730	ITPRIPL2	protein_coding	2026.59	-0.491954	0.129181	-3.80827	0.000139945	0.00480028
ENSG00000076944	STXBP2	protein_coding	454.656	0.516429	0.135629	3.80766	0.000140291	0.00480028
ENSG00000174080	CTSF	protein_coding	271.668	1.0149	0.266595	3.80691	0.000140715	0.00480028
ENSG00000179750	APOBEC3B	protein_coding	372.392	-0.744902	0.195676	-3.80682	0.000140766	0.00480028
ENSG00000159214	CCDC24	protein_coding	134.042	0.68709	0.180638	3.80369	0.000142557	0.00485114
ENSG00000154358	OBSCN	protein_coding	1513.79	0.534445	0.140529	3.80308	0.000142906	0.00485281
ENSG00000145337	PYURF	protein_coding	422.888	-0.487363	0.128185	-3.80203	0.000143514	0.00485375
ENSG00000236409	NRADDP	transcribed_unitary_pseudogene	8.27919	-2.20002	0.578647	-3.802	0.000143533	0.00485375
ENSG00000177606	JUN	protein_coding	1785.69	-0.866251	0.227879	-3.80136	0.000143903	0.00485614
ENSG00000117013	KCNQ4	protein_coding	34.239	-1.13017	0.297426	-3.79984	0.00014479	0.00487164
ENSG00000169826	CSGALNACT2	protein_coding	378.496	-0.549013	0.144495	-3.79954	0.000144964	0.00487164
ENSG00000136940	PDCL	protein_coding	585.564	0.491493	0.129404	3.79814	0.000145787	0.00488914
ENSG00000008083	JARID2	protein_coding	286.033	0.67944	0.179151	3.79256	0.0001491	0.00498992
ENSG00000169239	CA5B	protein_coding	119.73	1.68024	0.4434	3.78944	0.00015099	0.00504276
ENSG00000178458	H3P16	processed_pseudogene	26.436	1.53764	0.405961	3.78765	0.000152081	0.00506739
ENSG00000132763	MMACHC	protein_coding	345.135	-0.43611	0.115165	-3.78682	0.000152588	0.00506739
ENSG00000231453	LINC01305	lncRNA	23.0309	1.56723	0.413879	3.78669	0.000152666	0.00506739
ENSG00000156172	C8orf37	protein_coding	73.8738	-0.777019	0.205357	-3.78374	0.000154488	0.00511737
ENSG00000100583	SAMD15	protein_coding	30.7999	2.1659	0.572617	3.78246	0.000155288	0.00512837
ENSG00000145782	ATG12	protein_coding	794.169	0.608536	0.160895	3.78219	0.000155453	0.00512837
ENSG00000137474	MYO7A	protein_coding	155.745	0.813359	0.215122	3.78093	0.000156247	0.00514407
ENSG00000144677	CTDSPL	protein_coding	2032.21	0.541033	0.143519	3.76977	0.000163401	0.00536869
ENSG00000123131	PRDX4	protein_coding	1119.83	-0.436442	0.11586	-3.76696	0.000165245	0.00541831
ENSG00000128607	KLHDC10	protein_coding	1107.68	0.395628	0.105056	3.76589	0.000165956	0.00543062
ENSG00000111906	HDDC2	protein_coding	599.455	-0.923571	0.245573	-3.76088	0.000169316	0.00552939
ENSG00000100023	PPIL2	protein_coding	1270.44	0.375904	0.0999645	3.76037	0.00016966	0.00552948
ENSG00000100625	SIX4	protein_coding	487.024	-0.546175	0.145303	-3.75886	0.000170688	0.00555178
ENSG00000141279	NPEPPS	protein_coding	4509.84	0.494859	0.131669	3.75836	0.00017103	0.00555178
ENSG00000157933	SKI	protein_coding	1571.15	0.535837	0.142714	3.75463	0.000173601	0.00562396
ENSG00000170684	ZNF296	protein_coding	28.9576	-1.16154	0.309541	-3.75245	0.000175113	0.00566163
ENSG00000104936	DMPK	protein_coding	110.385	0.747596	0.199375	3.7497	0.000177049	0.00570244
ENSG00000110237	ARHGEF17	protein_coding	981.878	0.664842	0.177308	3.74965	0.000177079	0.00570244
ENSG00000153896	ZNF599	protein_coding	39.7665	1.08786	0.290455	3.74537	0.000180126	0.00578903
ENSG00000167550	RHEBL1	protein_coding	85.8977	-0.72125	0.192643	-3.74397	0.000181138	0.00581005
ENSG00000065548	ZC3H15	protein_coding	2603.9	-0.431648	0.115319	-3.74308	0.000181779	0.00581909
ENSG00000120519	SLC10A7	protein_coding	177.151	-0.687785	0.183874	-3.74053	0.000183636	0.00586694
ENSG00000071539	TRIP13	protein_coding	1219.88	-0.45272	0.121086	-3.73884	0.000184875	0.00589489
ENSG00000204121	ECEL1P1	unprocessed_pseudogene	7.76986	4.15985	1.11378	3.7349	0.000187787	0.00597598
ENSG00000039068	CDH1	protein_coding	2372.78	-0.874359	0.23425	-3.73259	0.000189524	0.00601943
ENSG00000178234	GALNT11	protein_coding	390.873	0.614546	0.164805	3.72894	0.000192288	0.00609526
ENSG00000129245	FXR2	protein_coding	663.16	0.478989	0.128561	3.72576	0.000194725	0.00615277
ENSG00000102181	CD99L2	protein_coding	701.689	0.716919	0.192452	3.72518	0.000195178	0.00615277
ENSG00000104368	PLAT	protein_coding	561.332	1.1449	0.307348	3.7251	0.000195242	0.00615277
ENSG00000168350	DEGS2	protein_coding	33.9935	2.44251	0.655918	3.72381	0.000196243	0.0061723
ENSG00000170581	STAT2	protein_coding	454.343	0.408626	0.109834	3.7204	0.000198908	0.00623754
ENSG00000114626	ABTB1	protein_coding	178.491	0.821144	0.220772	3.71942	0.00019968	0.00623754
ENSG00000088899	LZTS3	protein_coding	80.6108	0.955957	0.257077	3.71857	0.000200356	0.00623754
ENSG00000132005	RFX1	protein_coding	391.483	0.619021	0.166494	3.71798	0.000200826	0.00623754
ENSG00000166435	XRRA1	protein_coding	525.717	0.502253	0.135097	3.71772	0.00020103	0.00623754
ENSG00000078246	TULP3	protein_coding	674.213	0.65055	0.174987	3.7177	0.000201045	0.00623754
ENSG00000165490	DDIAS	protein_coding	778.841	-1.19576	0.321656	-3.7175	0.000201202	0.00623754
ENSG00000144043	TEX261	protein_coding	1437.58	0.467426	0.125745	3.71726	0.000201397	0.00623754
ENSG00000032444	PNPLA6	protein_coding	1115.59	0.675094	0.181811	3.71318	0.000204675	0.00632696
ENSG00000132388	UBE2G1	protein_coding	990.662	0.472671	0.127319	3.71249	0.000205232	0.00633208
ENSG00000112249	ASCC3	protein_coding	1604.93	-0.412798	0.111221	-3.71152	0.000206016	0.00634418
ENSG00000129757	CDKN1C	protein_coding	73.3928	2.09492	0.564747	3.70948	0.000207688	0.00636353
ENSG00000102904	TSNAXIP1	protein_coding	21.7291	1.72485	0.465004	3.70931	0.000207821	0.00636353
ENSG00000160049	DFFA	protein_coding	2286.08	-0.523942	0.14125	-3.70931	0.000207823	0.00636353
ENSG00000240771	ARHGEF25	protein_coding	82.7128	0.875125	0.236167	3.70553	0.000210952	0.00644718
ENSG00000111490	TBC1D30	protein_coding	103.018	-0.763806	0.206167	-3.7048	0.000211561	0.00645361
ENSG00000214021	TTLL3	protein_coding	34.9159	1.12652	0.304207	3.70315	0.000212938	0.00648341
ENSG00000119720	NRDE2	protein_coding	421.395	0.504762	0.136379	3.70117	0.000214609	0.00651891
ENSG00000151806	GUF1	protein_coding	919.349	-0.41316	0.11164	-3.70081	0.000214909	0.00651891
ENSG00000149043	SYT8	protein_coding	39.4935	2.04313	0.552228	3.69979	0.000215777	0.00653299
ENSG00000152763	WDR78	protein_coding	27.5997	1.28187	0.346741	3.69692	0.000218229	0.0065949
ENSG00000082269	FAM135A	protein_coding	526.624	-1.21669	0.329196	-3.69594	0.000219073	0.00660461
ENSG00000108784	NAGLU	protein_coding	492.431	0.56141	0.151913	3.6956	0.000219365	0.00660461
ENSG00000132003	ZSWIM4	protein_coding	99.4162	0.691325	0.187095	3.69506	0.000219838	0.00660656
ENSG00000033030	ZCCHC8	protein_coding	616.675	-0.573949	0.155388	-3.69364	0.000221063	0.00663108
ENSG00000100075	SLC25A1	protein_coding	1678.81	0.691834	0.187423	3.69129	0.00022312	0.00666897
ENSG00000109501	WFS1	protein_coding	949.64	0.530421	0.143712	3.69085	0.000223507	0.00666897
ENSG00000124279	FASTKD3	protein_coding	250.931	-0.548629	0.148648	-3.69079	0.000223562	0.00666897
ENSG00000164163	ABCE1	protein_coding	3882.5	-0.513005	0.139033	-3.68981	0.000224421	0.00668231
ENSG00000188811	NHLRC3	protein_coding	444.731	-0.583232	0.158274	-3.68496	0.000228743	0.00679142
ENSG00000065060	UHRF1BP1	protein_coding	1724.48	-0.512885	0.139191	-3.68475	0.000228924	0.00679142
ENSG00000196961	AP2A1	protein_coding	1644.02	0.47893	0.13	3.68408	0.000229533	0.00679702
ENSG00000105290	APLP1	protein_coding	34.718	1.3162	0.357344	3.68328	0.000230255	0.00680257
ENSG00000143624	INTS3	protein_coding	1497.06	0.404688	0.109882	3.68294	0.00023056	0.00680257
ENSG00000198791	CNOT7	protein_coding	1095.54	0.560368	0.152189	3.68205	0.00023137	0.00681407
ENSG00000165474	GJB2	protein_coding	729.719	-0.777811	0.211295	-3.68116	0.000232178	0.00682057
ENSG00000183049	CAMK1D	protein_coding	425.023	0.474473	0.128902	3.68088	0.000232433	0.00682057
ENSG00000171798	KNDC1	protein_coding	48.3207	1.27717	0.347397	3.6764	0.00023655	0.00692882
ENSG00000143319	ISG20L2	protein_coding	1128.13	-0.573758	0.156166	-3.67403	0.000238754	0.00698075
ENSG00000126524	SBDS	protein_coding	1392.07	-0.552326	0.15066	-3.66605	0.000246324	0.00718911
ENSG00000100418	DESI1	protein_coding	1546.75	-0.436137	0.118988	-3.66538	0.000246974	0.00719512
ENSG00000099308	MAST3	protein_coding	207.071	0.588632	0.160677	3.66345	0.000248836	0.00723636
ENSG00000164077	MON1A	protein_coding	261.924	-0.46269	0.126318	-3.66291	0.000249366	0.00723875
ENSG00000273841	TAF9	protein_coding	1018.83	-0.357884	0.0977579	-3.66092	0.000251314	0.00728226
ENSG00000178718	RPP25	protein_coding	350.215	-0.52099	0.142395	-3.65876	0.00025344	0.00733076
ENSG00000168275	COA6	protein_coding	436.403	-0.700037	0.1915	-3.65554	0.000256637	0.00739995
ENSG00000150907	FOXO1	protein_coding	199.786	0.599495	0.164003	3.6554	0.000256786	0.00739995
ENSG00000166997	CNPY4	protein_coding	68.1741	0.777698	0.212778	3.65498	0.000257203	0.00739995
ENSG00000196787	H2AC11	protein_coding	107.431	0.878789	0.240496	3.65407	0.000258111	0.00741291
ENSG00000166881	NEMP1	protein_coding	1920.2	-0.699012	0.191568	-3.64889	0.000263372	0.00755061
ENSG00000183605	SFXN4	protein_coding	675.973	-0.6543	0.179535	-3.64441	0.000268003	0.00765808
ENSG00000168389	MFSD2A	protein_coding	60.1039	-1.40423	0.385317	-3.64435	0.000268066	0.00765808
ENSG00000119242	CCDC92	protein_coding	233.747	0.821991	0.225613	3.64337	0.000269088	0.00767373
ENSG00000125991	ERGIC3	protein_coding	2887.66	0.349824	0.0960439	3.64233	0.000270179	0.00768885
ENSG00000144802	NFKBIZ	protein_coding	1141.32	0.605944	0.166378	3.64196	0.000270567	0.00768885
ENSG00000172845	SP3	protein_coding	3289.05	0.560091	0.153838	3.64079	0.0002718	0.00770598
ENSG00000104626	ERI1	protein_coding	511.135	-0.631441	0.17345	-3.64049	0.000272121	0.00770598
ENSG00000131697	NPHP4	protein_coding	349.257	0.493302	0.135569	3.63875	0.00027397	0.00774478
ENSG00000179021	C3orf38	protein_coding	543.578	0.390855	0.107438	3.63797	0.000274799	0.0077547
ENSG00000108439	PNPO	protein_coding	531.046	-0.583422	0.160509	-3.63483	0.000278164	0.00783599
ENSG00000146802	TMEM168	protein_coding	391.848	0.450827	0.124177	3.63051	0.000282866	0.00795463
ENSG00000118894	EEF2KMT	protein_coding	274.751	-0.715239	0.197091	-3.62899	0.000284538	0.00798385
ENSG00000130723	PRRC2B	protein_coding	4702.81	0.424629	0.117021	3.62866	0.000284891	0.00798385
ENSG00000077585	GPR137B	protein_coding	172.129	0.790829	0.217973	3.6281	0.000285514	0.00798749
ENSG00000181744	DIPK2A	protein_coding	391.138	-1.1513	0.317621	-3.62476	0.000289233	0.00807758
ENSG00000111424	VDR	protein_coding	681.545	-0.479756	0.132372	-3.62431	0.000289739	0.00807778
ENSG00000278828	H3C10	protein_coding	48.5511	1.00816	0.278325	3.62223	0.000292076	0.00812896
ENSG00000260015	AC010547.2	lncRNA	35.2551	-1.34568	0.371599	-3.62131	0.00029311	0.00814373
ENSG00000102189	EEA1	protein_coding	893.314	0.39244	0.108514	3.61649	0.000298622	0.00827156
ENSG00000171241	SHCBP1	protein_coding	1888.57	-0.533825	0.147612	-3.6164	0.000298732	0.00827156
ENSG00000113070	HBEGF	protein_coding	411.127	-1.22686	0.33947	-3.61405	0.000301448	0.00832596
ENSG00000135828	RNASEL	protein_coding	209.438	1.05545	0.292063	3.61378	0.000301766	0.00832596
ENSG00000174442	ZWILCH	protein_coding	953.077	-0.519579	0.143793	-3.61337	0.000302239	0.00832596
ENSG00000136854	STXBP1	protein_coding	421.144	0.466477	0.129148	3.61196	0.000303895	0.00834909
ENSG00000196123	KIAA0895L	protein_coding	222.015	0.550195	0.152334	3.61177	0.000304109	0.00834909
ENSG00000106330	MOSPD3	protein_coding	157.354	0.814705	0.22571	3.60951	0.000306772	0.00840793
ENSG00000198900	TOP1	protein_coding	7498.77	-0.638826	0.177039	-3.60839	0.000308104	0.00843018
ENSG00000169635	HIC2	protein_coding	415.989	0.51083	0.141593	3.60773	0.000308883	0.00843724
ENSG00000177548	RABEP2	protein_coding	482.039	0.398131	0.110401	3.60623	0.000310683	0.00847212
ENSG00000104973	MED25	protein_coding	471.731	0.494878	0.137366	3.60263	0.000315018	0.00856628
ENSG00000153250	RBMS1	protein_coding	797.809	-0.679709	0.188678	-3.60248	0.000315194	0.00856628
ENSG00000169851	PCDH7	protein_coding	2813.66	0.647555	0.179831	3.60091	0.000317103	0.00860374
ENSG00000173825	TIGD3	protein_coding	49.1395	1.02901	0.285815	3.60025	0.000317916	0.00861138
ENSG00000151014	NOCT	protein_coding	153.626	-0.818006	0.22733	-3.59832	0.000320278	0.00866089
ENSG00000235106	BRD3OS	protein_coding	359.402	0.668888	0.186025	3.5957	0.000323526	0.00873412
ENSG00000171606	ZNF274	protein_coding	308.243	-0.421038	0.117124	-3.5948	0.000324647	0.00874475
ENSG00000163788	SNRK	protein_coding	915.266	-0.581475	0.161768	-3.59451	0.000324999	0.00874475
ENSG00000152818	UTRN	protein_coding	2533.52	0.412428	0.114776	3.59333	0.000326473	0.00875968
ENSG00000140104	CLBA1	protein_coding	181.868	0.767359	0.213561	3.59316	0.000326693	0.00875968
ENSG00000132793	LPIN3	protein_coding	329.364	0.554937	0.154459	3.59277	0.000327177	0.00875968
ENSG00000168003	SLC3A2	protein_coding	10110.4	-0.327989	0.0913199	-3.59165	0.000328596	0.00878316
ENSG00000196700	ZNF512B	protein_coding	1876.72	0.497073	0.138504	3.58887	0.000332111	0.00886249
ENSG00000137309	HMGA1	protein_coding	31024.6	-0.659104	0.183909	-3.58387	0.000338544	0.00901931
ENSG00000111247	RAD51AP1	protein_coding	898.517	-0.575558	0.160645	-3.58279	0.000339945	0.00903248
ENSG00000181090	EHMT1	protein_coding	1099.26	-0.544565	0.152002	-3.58263	0.000340154	0.00903248
ENSG00000272405	AL365181.3	lncRNA	1155.86	-0.553795	0.1546	-3.58211	0.000340828	0.00903557
ENSG00000260285	AL133367.1	lncRNA	45.2018	1.07876	0.301334	3.57994	0.000343668	0.00909597
ENSG00000138036	DYNC2LI1	protein_coding	204.444	0.678344	0.189565	3.57844	0.000345657	0.00913369
ENSG00000278259	MYO19	protein_coding	2219.18	-0.742956	0.207882	-3.57394	0.000351651	0.00927695
ENSG00000087510	TFAP2C	protein_coding	346.219	0.568121	0.159106	3.57072	0.000356006	0.00937656
ENSG00000160753	RUSC1	protein_coding	896.39	0.566872	0.158806	3.5696	0.000357533	0.00940149
ENSG00000010704	HFE	protein_coding	854.792	0.753036	0.211019	3.56857	0.000358941	0.00942323
ENSG00000174238	PITPNA	protein_coding	961.597	-0.498483	0.139753	-3.56688	0.000361262	0.00946879
ENSG00000181143	MUC16	protein_coding	228.767	1.39292	0.390678	3.56538	0.000363323	0.00950745
ENSG00000167244	IGF2	protein_coding	322.167	0.760875	0.213463	3.56444	0.000364639	0.00951224
ENSG00000108559	NUP88	protein_coding	1087.85	-0.477096	0.13385	-3.56441	0.000364681	0.00951224
ENSG00000112992	NNT	protein_coding	1856.09	-0.611097	0.171492	-3.56341	0.000366066	0.00952925
ENSG00000034152	MAP2K3	protein_coding	1651.13	-0.484503	0.135978	-3.56309	0.000366509	0.00952925
ENSG00000164938	TP53INP1	protein_coding	124.931	2.66763	0.74914	3.56092	0.000369565	0.00959328
ENSG00000206075	SERPINB5	protein_coding	1351.29	0.986347	0.277076	3.55985	0.00037107	0.00960755
ENSG00000156011	PSD3	protein_coding	853.64	-0.369352	0.10376	-3.55968	0.0003713	0.00960755
ENSG00000198961	PJA2	protein_coding	2017.58	0.701932	0.197273	3.55818	0.000373436	0.0096474
ENSG00000237172	B3GNT9	protein_coding	179.504	1.39516	0.392274	3.55659	0.000375702	0.00969049
ENSG00000197345	MRPL21	protein_coding	793.329	-0.424304	0.119387	-3.55401	0.000379405	0.00977045
ENSG00000116661	FBXO2	protein_coding	194.366	1.3524	0.380681	3.55257	0.000381486	0.00980844
ENSG00000247626	MARS2	protein_coding	368.298	-0.854329	0.240556	-3.55147	0.000383083	0.00982074
ENSG00000146410	MTFR2	protein_coding	269.378	-0.546696	0.153938	-3.55141	0.000383177	0.00982074
ENSG00000113810	SMC4	protein_coding	4491.54	-0.549914	0.15494	-3.54921	0.000386391	0.00988746
ENSG00000080822	CLDND1	protein_coding	349.649	-0.929544	0.262094	-3.5466	0.000390234	0.00997004
ENSG00000134899	ERCC5	protein_coding	76.0464	1.09833	0.309784	3.54546	0.000391931	0.00999764
ENSG00000078699	CBFA2T2	protein_coding	586.662	0.358209	0.101084	3.54368	0.000394584	0.0100434
ENSG00000161249	DMKN	protein_coding	597.72	-0.557129	0.157246	-3.54304	0.000395537	0.0100434
ENSG00000136878	USP20	protein_coding	405.615	0.593151	0.167414	3.54301	0.000395583	0.0100434
ENSG00000054793	ATP9A	protein_coding	1591.87	1.08617	0.30662	3.5424	0.000396496	0.0100508
ENSG00000137822	TUBGCP4	protein_coding	544.809	-0.719642	0.203175	-3.54198	0.000397128	0.0100511
ENSG00000119812	FAM98A	protein_coding	1220.22	-0.476284	0.134522	-3.54056	0.000399275	0.0100896
ENSG00000109133	TMEM33	protein_coding	1847.53	-0.446686	0.126186	-3.53989	0.000400291	0.0100996
ENSG00000134470	IL15RA	protein_coding	421.272	-1.26352	0.356998	-3.53929	0.000401201	0.0101068
ENSG00000141664	ZCCHC2	protein_coding	307.086	0.655051	0.185161	3.53774	0.00040357	0.010135
ENSG00000108852	MPP2	protein_coding	200.372	0.841591	0.237898	3.53762	0.000403758	0.010135
ENSG00000007516	BAIAP3	protein_coding	258.691	0.712282	0.201362	3.53733	0.000404198	0.010135
ENSG00000112305	SMAP1	protein_coding	65.1963	0.962517	0.272207	3.53598	0.00040627	0.0101712
ENSG00000134440	NARS1	protein_coding	3170.64	-0.475728	0.134606	-3.53424	0.000408957	0.0102082
ENSG00000112996	MRPS30	protein_coding	894.242	-0.522475	0.147873	-3.53326	0.000410476	0.0102082
ENSG00000110841	PPFIBP1	protein_coding	1315.04	0.521159	0.147504	3.53317	0.000410604	0.0102082
ENSG00000082212	ME2	protein_coding	907.37	-0.443571	0.125548	-3.53307	0.000410763	0.0102082
ENSG00000183283	DAZAP2	protein_coding	5169.45	0.649092	0.183741	3.53264	0.000411428	0.0102082
ENSG00000127423	AUNIP	protein_coding	177.041	-1.01381	0.286987	-3.53258	0.000411529	0.0102082
ENSG00000115233	PSMD14	protein_coding	2871.37	-0.285857	0.0809577	-3.53094	0.00041408	0.0102558
ENSG00000226754	AL606760.1	lncRNA	8.41341	2.61589	0.741518	3.52775	0.000419101	0.0103568
ENSG00000167173	C15orf39	protein_coding	1060.92	-0.523506	0.148405	-3.52754	0.00041944	0.0103568
ENSG00000139899	CBLN3	protein_coding	51.924	0.837119	0.237426	3.52581	0.000422192	0.0104089
ENSG00000041802	LSG1	protein_coding	1178.56	-0.304502	0.0864542	-3.52212	0.000428105	0.0105387
ENSG00000165934	CPSF2	protein_coding	2057.68	-0.476673	0.135431	-3.51967	0.000432076	0.0106203
ENSG00000111653	ING4	protein_coding	284.486	0.749586	0.213054	3.51829	0.000434342	0.0106598
ENSG00000183137	CEP57L1	protein_coding	325.749	0.62416	0.177426	3.51787	0.000435027	0.0106605
ENSG00000186432	KPNA4	protein_coding	1682.34	-0.979577	0.278496	-3.51739	0.00043582	0.0106638
ENSG00000182359	KBTBD3	protein_coding	87.1987	0.910514	0.258946	3.51623	0.000437716	0.010694
ENSG00000162572	SCNN1D	protein_coding	33.4651	1.42159	0.404431	3.51503	0.000439708	0.0107265
ENSG00000134970	TMED7	protein_coding	2084.17	-0.403797	0.114934	-3.51331	0.000442569	0.01078
ENSG00000168765	GSTM4	protein_coding	32.6688	1.04811	0.298376	3.51272	0.000443538	0.0107874
ENSG00000068976	PYGM	protein_coding	13.5476	-1.57019	0.447208	-3.51109	0.000446272	0.0108377
ENSG00000173674	EIF1AX	protein_coding	2495.98	-0.492862	0.140437	-3.50948	0.000448977	0.010887
ENSG00000109689	STIM2	protein_coding	792.21	0.393155	0.112057	3.50852	0.000450613	0.0109051
ENSG00000183578	TNFAIP8L3	protein_coding	51.8212	0.965421	0.275186	3.50825	0.00045107	0.0109051
ENSG00000081320	STK17B	protein_coding	516.982	-0.71899	0.204978	-3.50764	0.000452107	0.0109139
ENSG00000175155	YPEL2	protein_coding	161.135	1.07634	0.307012	3.50584	0.000455166	0.0109584
ENSG00000139567	ACVRL1	protein_coding	13.6674	2.19583	0.62635	3.50576	0.000455303	0.0109584
ENSG00000168539	CHRM1	protein_coding	26.0067	1.35633	0.387217	3.50276	0.000460456	0.0110391
ENSG00000130529	TRPM4	protein_coding	139.518	0.653682	0.186622	3.5027	0.000460569	0.0110391
ENSG00000186204	CYP4F12	protein_coding	122.721	0.988647	0.282293	3.50221	0.00046142	0.0110391
ENSG00000112282	MED23	protein_coding	685.227	0.355275	0.101456	3.50177	0.000462172	0.0110391
ENSG00000165417	GTF2A1	protein_coding	1015.33	-0.803564	0.229492	-3.50148	0.000462676	0.0110391
ENSG00000126218	F10	protein_coding	33.3097	1.77729	0.507589	3.50144	0.000462745	0.0110391
ENSG00000010072	SPRTN	protein_coding	418.825	0.44892	0.128263	3.49998	0.00046529	0.0110835
ENSG00000135205	CCDC146	protein_coding	11.9088	2.08104	0.594873	3.4983	0.000468242	0.0111293
ENSG00000169696	ASPSCR1	protein_coding	386.581	0.456332	0.130455	3.49801	0.000468748	0.0111293
ENSG00000198924	DCLRE1A	protein_coding	722.926	-0.38335	0.1096	-3.49771	0.000469275	0.0111293
ENSG00000008086	CDKL5	protein_coding	126.83	0.582511	0.166569	3.49712	0.000470309	0.0111375
ENSG00000089050	RBBP9	protein_coding	213.51	-0.716831	0.205008	-3.49661	0.000471211	0.0111426
ENSG00000226887	ERVMER34-1	protein_coding	235.846	-1.29567	0.370719	-3.49503	0.000474012	0.0111925
ENSG00000205356	TECPR1	protein_coding	678.814	0.460275	0.131843	3.4911	0.000481044	0.011342
ENSG00000143995	MEIS1	protein_coding	437.971	0.587805	0.168434	3.48983	0.000483332	0.0113794
ENSG00000166126	AMN	protein_coding	65.7816	0.927956	0.266098	3.48728	0.000487963	0.0114717
ENSG00000102858	MGRN1	protein_coding	1179.14	0.281213	0.0806654	3.48617	0.000489991	0.0114827
ENSG00000067836	ROGDI	protein_coding	211.701	0.78985	0.226574	3.48605	0.000490203	0.0114827
ENSG00000240429	LRRFIP1P1	processed_pseudogene	41.8197	-0.87997	0.252447	-3.48576	0.000490739	0.0114827
ENSG00000077044	DGKD	protein_coding	1203.42	-0.37213	0.106766	-3.48547	0.000491265	0.0114827
ENSG00000181449	SOX2	protein_coding	21.1523	1.33454	0.383331	3.48142	0.000498755	0.0116313
ENSG00000204267	TAP2	protein_coding	798.162	-0.590346	0.169578	-3.48126	0.000499057	0.0116313
ENSG00000259674	AC092868.1	processed_pseudogene	463.335	-0.458641	0.131794	-3.47998	0.00050146	0.0116705
ENSG00000125834	STK35	protein_coding	539.037	0.503227	0.144681	3.47817	0.000504845	0.0117324
ENSG00000060982	BCAT1	protein_coding	1737.81	-0.872883	0.251	-3.47762	0.000505877	0.0117395
ENSG00000172667	ZMAT3	protein_coding	304.72	-0.81747	0.235092	-3.47723	0.000506626	0.0117401
ENSG00000144115	THNSL2	protein_coding	65.9931	1.04914	0.302083	3.47302	0.000514632	0.0119086
ENSG00000120149	MSX2	protein_coding	421.938	0.575151	0.165641	3.47227	0.000516084	0.0119251
ENSG00000226180	AC010536.1	lncRNA	33.7129	-0.973954	0.280567	-3.47138	0.000517799	0.0119477
ENSG00000129521	EGLN3	protein_coding	171.696	-0.560139	0.161414	-3.47021	0.00052006	0.0119828
ENSG00000176697	BDNF	protein_coding	135.061	1.25739	0.362847	3.46535	0.000529549	0.0121841
ENSG00000176092	CRYBG2	protein_coding	174.684	-0.84408	0.24361	-3.46489	0.000530454	0.0121877
ENSG00000158423	RIBC1	protein_coding	30.8895	1.37158	0.396305	3.46093	0.000538313	0.0123507
ENSG00000168386	FILIP1L	protein_coding	39.8322	1.83886	0.53151	3.4597	0.000540778	0.0123897
ENSG00000126106	TMEM53	protein_coding	148.329	0.786503	0.227426	3.45828	0.000543633	0.0124375
ENSG00000147862	NFIB	protein_coding	898.357	0.599598	0.173454	3.4568	0.000546624	0.0124678
ENSG00000117461	PIK3R3	protein_coding	879.847	1.02088	0.29535	3.4565	0.000547231	0.0124678
ENSG00000160323	ADAMTS13	protein_coding	117.892	0.903426	0.261373	3.45647	0.000547304	0.0124678
ENSG00000168591	TMUB2	protein_coding	734.136	0.503741	0.145754	3.45611	0.000548037	0.0124678
ENSG00000140416	TPM1	protein_coding	3386.28	0.295467	0.0855059	3.45552	0.000549233	0.0124711
ENSG00000103034	NDRG4	protein_coding	318.802	0.991772	0.287038	3.4552	0.000549893	0.0124711
ENSG00000185909	KLHDC8B	protein_coding	39.6627	1.54767	0.447963	3.4549	0.000550492	0.0124711
ENSG00000105229	PIAS4	protein_coding	534.357	0.56007	0.162239	3.45212	0.000556195	0.0125683
ENSG00000079432	CIC	protein_coding	847.516	0.656241	0.190102	3.45206	0.000556332	0.0125683
ENSG00000141198	TOM1L1	protein_coding	170.484	-0.808214	0.234416	-3.44777	0.00056523	0.0127515
ENSG00000243927	MRPS6	protein_coding	1139.63	0.942335	0.273473	3.4458	0.00056937	0.0128271
ENSG00000160209	PDXK	protein_coding	4623.29	0.476817	0.138445	3.44408	0.000572996	0.0128908
ENSG00000242732	RTL5	protein_coding	57.1836	1.2055	0.350063	3.44368	0.000573859	0.0128923
ENSG00000187535	IFT140	protein_coding	506.891	0.755159	0.219391	3.44207	0.000577283	0.0129513
ENSG00000206527	HACD2	protein_coding	1349.45	-0.588634	0.171196	-3.43836	0.000585258	0.013112
ENSG00000237441	RGL2	protein_coding	1098.6	0.503547	0.14651	3.43694	0.000588329	0.0131626
ENSG00000152749	GPR180	protein_coding	821.74	-0.757515	0.220493	-3.43556	0.000591337	0.0132117
ENSG00000137124	ALDH1B1	protein_coding	769.105	-0.600687	0.17492	-3.43406	0.000594613	0.0132666
ENSG00000104442	ARMC1	protein_coding	1283.03	-0.326637	0.0953059	-3.42725	0.000609724	0.013585
ENSG00000185753	CXorf38	protein_coding	609.722	-0.425305	0.124163	-3.42537	0.000613966	0.0136607
ENSG00000155530	LRGUK	protein_coding	8.52262	3.2237	0.941371	3.42447	0.000615999	0.0136872
ENSG00000134480	CCNH	protein_coding	649.42	-0.533131	0.155755	-3.42288	0.000619604	0.0137484
ENSG00000160226	CFAP410	protein_coding	70.0555	0.7651	0.223827	3.41827	0.000630205	0.0139645
ENSG00000131759	RARA	protein_coding	437.879	-0.477611	0.139744	-3.41776	0.000631376	0.0139701
ENSG00000185019	UBOX5	protein_coding	57.094	0.794999	0.232632	3.41742	0.00063218	0.0139701
ENSG00000188910	GJB3	protein_coding	830.613	-0.858531	0.25136	-3.41554	0.000636564	0.0140456
ENSG00000104131	EIF3J	protein_coding	2852.91	-0.839633	0.245851	-3.41521	0.000637333	0.0140456
ENSG00000164294	GPX8	protein_coding	1126.46	-0.533115	0.156138	-3.41438	0.00063928	0.0140694
ENSG00000075643	MOCOS	protein_coding	534.523	-0.602688	0.176664	-3.4115	0.000646066	0.0141994
ENSG00000127334	DYRK2	protein_coding	530.315	-0.341568	0.100195	-3.40904	0.000651911	0.0143085
ENSG00000008311	AASS	protein_coding	765.708	-0.511098	0.150032	-3.40659	0.00065781	0.0144184
ENSG00000104228	TRIM35	protein_coding	206.453	-0.484977	0.14252	-3.40287	0.000666813	0.014596
ENSG00000095739	BAMBI	protein_coding	118.305	1.20518	0.354418	3.40045	0.000672739	0.0147028
ENSG00000108960	MMD	protein_coding	261.271	0.9446	0.277812	3.40014	0.000673506	0.0147028
ENSG00000127824	TUBA4A	protein_coding	1663.53	-0.721781	0.21235	-3.39902	0.000676269	0.0147432
ENSG00000179454	KLHL28	protein_coding	415.295	0.423654	0.124726	3.39669	0.000682063	0.0148495
ENSG00000108175	ZMIZ1	protein_coding	1360.55	-0.448702	0.132122	-3.39611	0.000683497	0.0148608
ENSG00000124191	TOX2	protein_coding	417.918	-1.04208	0.307192	-3.39227	0.000693158	0.0150347
ENSG00000050130	JKAMP	protein_coding	1027.49	0.339932	0.10021	3.39219	0.000693352	0.0150347
ENSG00000076826	CAMSAP3	protein_coding	348.019	0.74869	0.220961	3.38834	0.000703162	0.015227
ENSG00000183044	ABAT	protein_coding	33.6272	2.329	0.687829	3.38602	0.000709142	0.015336
ENSG00000196659	TTC30B	protein_coding	163.7	0.93025	0.274814	3.38501	0.000711745	0.0153711
ENSG00000162702	ZNF281	protein_coding	652.925	-0.340807	0.100708	-3.38412	0.000714066	0.0153711
ENSG00000173442	EHBP1L1	protein_coding	3502.54	0.620902	0.183475	3.38412	0.000714067	0.0153711
ENSG00000173826	KCNH6	protein_coding	10.6529	3.20854	0.948169	3.38393	0.00071456	0.0153711
ENSG00000123612	ACVR1C	protein_coding	19.6136	1.47107	0.434932	3.38229	0.000718831	0.0154184
ENSG00000167566	NCKAP5L	protein_coding	791.5	0.610121	0.180416	3.38174	0.000720277	0.0154184
ENSG00000023041	ZDHHC6	protein_coding	1390.24	-0.502117	0.148484	-3.38162	0.000720589	0.0154184
ENSG00000120705	ETF1	protein_coding	4760.92	-0.390982	0.115636	-3.38115	0.000721842	0.0154184
ENSG00000172361	CFAP53	protein_coding	10.8897	2.33732	0.691288	3.38111	0.000721928	0.0154184
ENSG00000115020	PIKFYVE	protein_coding	1238.41	0.483326	0.142958	3.38091	0.00072247	0.0154184
ENSG00000165861	ZFYVE1	protein_coding	228.313	0.84456	0.250127	3.37653	0.000734061	0.0156452
ENSG00000175970	UNC119B	protein_coding	762.543	0.760105	0.225476	3.37111	0.000748668	0.0159158
ENSG00000124383	MPHOSPH10	protein_coding	859.152	-0.453035	0.134388	-3.37109	0.000748723	0.0159158
ENSG00000167772	ANGPTL4	protein_coding	542.189	-1.45737	0.432545	-3.3693	0.00075359	0.0159982
ENSG00000135521	LTV1	protein_coding	472.819	-0.606425	0.180113	-3.3669	0.000760176	0.0161026
ENSG00000107864	CPEB3	protein_coding	121.156	0.769393	0.228542	3.36653	0.000761211	0.0161026
ENSG00000169087	HSPBAP1	protein_coding	138.226	-0.660889	0.196318	-3.36643	0.00076149	0.0161026
ENSG00000162909	CAPN2	protein_coding	9580.92	-0.508758	0.151144	-3.36606	0.0007625	0.016103
ENSG00000173531	MST1	protein_coding	81.2484	0.900197	0.267481	3.36546	0.00076417	0.0161047
ENSG00000283526	PRRT1B	protein_coding	8.31777	4.2979	1.27712	3.36531	0.000764571	0.0161047
ENSG00000238227	TMEM250	protein_coding	1158.72	0.578923	0.172192	3.36208	0.000773565	0.016273
ENSG00000236675	MTX1P1	unprocessed_pseudogene	60.0377	0.719712	0.214752	3.35137	0.000804133	0.0168941
ENSG00000145685	LHFPL2	protein_coding	868.871	0.504321	0.150606	3.34861	0.000812178	0.017041
ENSG00000162241	SLC25A45	protein_coding	210.5	0.559471	0.16726	3.34492	0.000823065	0.0172471
ENSG00000147684	NDUFB9	protein_coding	1748.19	-0.31897	0.0954363	-3.34223	0.000831081	0.0173721
ENSG00000189120	SP6	protein_coding	160.295	-0.903964	0.270485	-3.34201	0.000831751	0.0173721
ENSG00000261780	LINC02582	lncRNA	721.181	0.490878	0.146889	3.34184	0.000832246	0.0173721
ENSG00000270490	AC110048.1	processed_pseudogene	3.34134	4.8696	1.45828	3.33929	0.000839943	NA
ENSG00000196730	DAPK1	protein_coding	11437.6	0.93262	0.279328	3.3388	0.000841411	0.0175408
ENSG00000105519	CAPS	protein_coding	52.5649	1.12475	0.336957	3.33795	0.000843991	0.0175719
ENSG00000103415	HMOX2	protein_coding	1508.94	-0.371171	0.111238	-3.33671	0.000847756	0.0176277
ENSG00000151062	CACNA2D4	protein_coding	52.7192	-0.828707	0.248401	-3.33617	0.000849414	0.0176395
ENSG00000274750	H3C6	protein_coding	120.349	1.16153	0.348336	3.3345	0.000854535	0.0177231
ENSG00000121022	COPS5	protein_coding	1196.17	0.335189	0.100542	3.3338	0.000856672	0.0177412
ENSG00000160602	NEK8	protein_coding	133.926	0.597446	0.179225	3.3335	0.000857595	0.0177412
ENSG00000100592	DAAM1	protein_coding	1039.39	0.414977	0.124522	3.33257	0.00086049	0.0177783
ENSG00000254087	LYN	protein_coding	584.16	-0.995511	0.298807	-3.33161	0.000863437	0.0178165
ENSG00000167528	ZNF641	protein_coding	409.117	-0.450152	0.135198	-3.32957	0.000869789	0.0179247
ENSG00000109084	TMEM97	protein_coding	1543.56	-0.383401	0.115174	-3.32888	0.000871967	0.0179468
ENSG00000069482	GAL	protein_coding	477.194	-0.918491	0.27605	-3.32726	0.000877046	0.0180284
ENSG00000113595	TRIM23	protein_coding	458.694	0.377462	0.113517	3.32516	0.00088367	0.0181415
ENSG00000023287	RB1CC1	protein_coding	1402.95	0.383413	0.11539	3.32276	0.000891303	0.0182615
ENSG00000166130	IKBIP	protein_coding	936.478	-0.617606	0.185879	-3.32262	0.000891769	0.0182615
ENSG00000204116	CHIC1	protein_coding	382.831	-0.797876	0.240208	-3.32161	0.000895001	0.0183046
ENSG00000162511	LAPTM5	protein_coding	174.713	-0.811547	0.244655	-3.3171	0.000909562	0.0185695
ENSG00000123552	USP45	protein_coding	227.967	-0.685224	0.206597	-3.31671	0.000910845	0.0185695
ENSG00000117122	MFAP2	protein_coding	41.4441	1.01956	0.307444	3.31624	0.00091238	0.0185695
ENSG00000198464	ZNF480	protein_coding	259.479	-0.556836	0.167915	-3.31619	0.00091254	0.0185695
ENSG00000185522	LMNTD2	protein_coding	68.3769	1.07639	0.324662	3.31542	0.000915066	0.0185876
ENSG00000135363	LMO2	protein_coding	87.5412	-0.953421	0.287589	-3.31522	0.000915724	0.0185876
ENSG00000159692	CTBP1	protein_coding	1451.29	0.291777	0.0880654	3.31319	0.000922385	0.0186821
ENSG00000143543	JTB	protein_coding	212.954	-0.471983	0.14246	-3.3131	0.000922687	0.0186821
ENSG00000156968	MPV17L	protein_coding	294.639	-0.460832	0.139151	-3.31175	0.000927155	0.0187491
ENSG00000197530	MIB2	protein_coding	377.158	0.585483	0.176962	3.30853	0.000937875	0.0189423
ENSG00000145495	MARCHF6	protein_coding	3169.02	0.277886	0.0840689	3.30545	0.000948226	0.0191095
ENSG00000131408	NR1H2	protein_coding	675.407	0.443649	0.134221	3.30537	0.000948513	0.0191095
ENSG00000057294	PKP2	protein_coding	1544.81	-0.408248	0.123525	-3.30498	0.000949819	0.019112
ENSG00000103888	CEMIP	protein_coding	2296.83	0.992623	0.300493	3.30331	0.0009555	0.0192025
ENSG00000078900	TP73	protein_coding	314.242	0.599225	0.181452	3.30238	0.000958678	0.0192328
ENSG00000117020	AKT3	protein_coding	616.971	0.370012	0.112051	3.30217	0.000959383	0.0192328
ENSG00000196273	LINC00523	lncRNA	3.17252	4.76377	1.44262	3.30216	0.000959418	NA
ENSG00000115718	PROC	protein_coding	45.8945	1.31368	0.397958	3.30105	0.000963244	0.0192797
ENSG00000188290	HES4	protein_coding	108.176	-0.678011	0.205408	-3.3008	0.000964103	0.0192797
ENSG00000169507	SLC38A11	protein_coding	46.8062	0.993044	0.301125	3.29778	0.000974531	0.019441
ENSG00000158486	DNAH3	protein_coding	65.3065	0.742829	0.225252	3.29777	0.000974568	0.019441
ENSG00000005882	PDK2	protein_coding	240.249	0.684922	0.207775	3.29646	0.000979127	0.0194449
ENSG00000175105	ZNF654	protein_coding	424.342	0.588883	0.178641	3.29646	0.000979128	0.0194449
ENSG00000238278	ALG1L6P	unprocessed_pseudogene	35.5104	-0.954956	0.289695	-3.29641	0.000979277	0.0194449
ENSG00000221963	APOL6	protein_coding	2270.06	-0.564172	0.171154	-3.29628	0.00097974	0.0194449
ENSG00000180304	OAZ2	protein_coding	1305.69	0.508766	0.154359	3.29599	0.000980766	0.0194449
ENSG00000277639	AC007906.2	protein_coding	168.985	0.947051	0.287423	3.29498	0.000984297	0.019491
ENSG00000102119	EMD	protein_coding	933.195	-0.305413	0.092722	-3.29386	0.000988221	0.0195448
ENSG00000198885	ITPRIPL1	protein_coding	205.379	-0.537533	0.163305	-3.29159	0.000996238	0.0196624
ENSG00000173894	CBX2	protein_coding	188.142	0.503376	0.152948	3.29115	0.000997788	0.0196624
ENSG00000183808	RBM12B	protein_coding	820.59	-0.435008	0.132175	-3.29114	0.000997806	0.0196624
ENSG00000173113	TRMT112	protein_coding	1693.35	0.647772	0.197032	3.28764	0.0010103	0.0198845
ENSG00000111321	LTBR	protein_coding	2578.22	-0.463474	0.141012	-3.28678	0.0010134	0.0199069
ENSG00000071537	SEL1L	protein_coding	2480.4	0.657527	0.200076	3.28639	0.00101481	0.0199069
ENSG00000075223	SEMA3C	protein_coding	2666.92	0.585448	0.178148	3.2863	0.00101513	0.0199069
ENSG00000180861	LINC01559	lncRNA	100.096	1.75832	0.535336	3.28452	0.00102158	0.0200091
ENSG00000159399	HK2	protein_coding	1505.19	-0.635901	0.193788	-3.28142	0.00103286	0.0202056
ENSG00000133818	RRAS2	protein_coding	931.777	-0.373417	0.113812	-3.28099	0.00103443	0.0202119
ENSG00000132481	TRIM47	protein_coding	319.614	-0.486226	0.148275	-3.27922	0.00104096	0.0203056
ENSG00000101335	MYL9	protein_coding	212.44	0.922608	0.281368	3.27901	0.00104173	0.0203056
ENSG00000197405	C5AR1	protein_coding	35.1759	1.39686	0.426047	3.27865	0.00104305	0.0203069
ENSG00000002549	LAP3	protein_coding	2094.91	-0.293155	0.0894457	-3.27746	0.00104744	0.0203679
ENSG00000107443	CCNJ	protein_coding	297.186	-0.76595	0.233773	-3.27647	0.00105114	0.0204154
ENSG00000167123	CERCAM	protein_coding	383.538	0.591279	0.180493	3.27591	0.00105322	0.0204187
ENSG00000090975	PITPNM2	protein_coding	405.215	-0.495075	0.151142	-3.27557	0.00105449	0.0204187
ENSG00000101752	MIB1	protein_coding	1874.72	0.367637	0.112242	3.27541	0.0010551	0.0204187
ENSG00000178726	THBD	protein_coding	371.244	-1.35984	0.415241	-3.27481	0.00105732	0.0204302
ENSG00000142733	MAP3K6	protein_coding	152.83	0.586815	0.179205	3.27454	0.00105833	0.0204302
ENSG00000103423	DNAJA3	protein_coding	1893.62	-0.393845	0.120287	-3.27422	0.00105956	0.0204302
ENSG00000181450	ZNF678	protein_coding	302.32	-0.671317	0.205051	-3.2739	0.00106074	0.0204302
ENSG00000270504	AL391422.4	lncRNA	50.3756	0.798312	0.24392	3.27285	0.00106469	0.0204821
ENSG00000132341	RAN	protein_coding	10326	-0.25043	0.0765318	-3.27223	0.00106703	0.0204964
ENSG00000105855	ITGB8	protein_coding	1506.74	1.22648	0.374842	3.27198	0.00106797	0.0204964
ENSG00000198826	ARHGAP11A	protein_coding	2087.39	-0.38606	0.118051	-3.27028	0.00107443	0.020596
ENSG00000185306	C12orf56	protein_coding	90.5801	-0.844011	0.258378	-3.26657	0.00108858	0.02084
ENSG00000137726	FXYD6	protein_coding	56.7344	2.16779	0.66369	3.26627	0.00108973	0.02084
ENSG00000177432	NAP1L5	protein_coding	44.3418	0.953661	0.292014	3.26581	0.00109153	0.0208497
ENSG00000112659	CUL9	protein_coding	321.613	0.429649	0.131593	3.26499	0.00109469	0.0208856
ENSG00000166816	LDHD	protein_coding	21.6149	1.37527	0.421309	3.26429	0.0010974	0.0209126
ENSG00000091436	MAP3K20	protein_coding	1772.15	0.469501	0.14388	3.26315	0.00110183	0.0209637
ENSG00000184731	FAM110C	protein_coding	511.104	0.470711	0.14426	3.26293	0.00110267	0.0209637
ENSG00000259366	AC108449.2	lncRNA	23.3997	1.2871	0.394763	3.26044	0.00111239	0.0211057
ENSG00000064102	INTS13	protein_coding	1216.74	-0.334665	0.102647	-3.26035	0.00111274	0.0211057
ENSG00000143013	LMO4	protein_coding	1787.19	1.05691	0.324447	3.25757	0.00112372	0.021289
ENSG00000134317	GRHL1	protein_coding	85.6622	-0.912662	0.280203	-3.25715	0.00112538	0.0212955
ENSG00000186767	SPIN4	protein_coding	733.932	0.37801	0.116076	3.25658	0.00112763	0.0213097
ENSG00000118200	CAMSAP2	protein_coding	1404.22	0.54707	0.168004	3.2563	0.00112876	0.0213097
ENSG00000145715	RASA1	protein_coding	914.23	-0.62253	0.191209	-3.25576	0.0011309	0.0213253
ENSG00000124615	MOCS1	protein_coding	289.348	-0.48536	0.149165	-3.25384	0.00113856	0.0214447
ENSG00000138772	ANXA3	protein_coding	1360.65	-0.514876	0.158288	-3.25279	0.0011428	0.021479
ENSG00000277053	GTF2IP1	transcribed_unprocessed_pseudogene	289.443	0.644009	0.197991	3.25273	0.00114304	0.021479
ENSG00000227619	AL391056.1	lncRNA	45.0265	1.108	0.340819	3.251	0.00115	0.0215849
ENSG00000167522	ANKRD11	protein_coding	6078.43	-0.465634	0.143279	-3.24983	0.00115473	0.0216486
ENSG00000127418	FGFRL1	protein_coding	900.263	0.560226	0.172413	3.24933	0.00115679	0.021653
ENSG00000136146	MED4	protein_coding	294.035	0.458863	0.141227	3.24912	0.00115764	0.021653
ENSG00000168615	ADAM9	protein_coding	8663.6	-0.665194	0.204761	-3.24864	0.0011596	0.0216582
ENSG00000118246	FASTKD2	protein_coding	1137.43	-0.362627	0.111637	-3.24828	0.00116105	0.0216582
ENSG00000065526	SPEN	protein_coding	3311.79	-0.351436	0.108215	-3.24758	0.00116391	0.0216582
ENSG00000260704	LINC00543	lncRNA	148.65	1.1245	0.346268	3.24749	0.00116426	0.0216582
ENSG00000163235	TGFA	protein_coding	4564.91	-0.622425	0.191683	-3.24716	0.00116562	0.0216582
ENSG00000030582	GRN	protein_coding	2997.37	0.544938	0.167824	3.24708	0.00116594	0.0216582
ENSG00000273802	H2BC8	protein_coding	29.3957	1.13809	0.350538	3.24669	0.00116755	0.0216631
ENSG00000188167	TMPPE	protein_coding	186.279	-0.668721	0.206051	-3.24542	0.00117277	0.0217338
ENSG00000167114	SLC27A4	protein_coding	482.674	-0.635063	0.195698	-3.24511	0.00117404	0.0217338
ENSG00000083093	PALB2	protein_coding	512.621	-0.341613	0.1053	-3.24418	0.00117791	0.0217806
ENSG00000158825	CDA	protein_coding	198.294	0.9377	0.289128	3.2432	0.00118194	0.021829
ENSG00000164070	HSPA4L	protein_coding	1320.99	-0.398763	0.122965	-3.24289	0.00118323	0.021829
ENSG00000125618	PAX8	protein_coding	192.401	0.905193	0.279332	3.24056	0.00119296	0.0219653
ENSG00000115216	NRBP1	protein_coding	2697.36	0.612475	0.189008	3.24047	0.00119333	0.0219653
ENSG00000104883	PEX11G	protein_coding	42.2674	1.31386	0.405611	3.2392	0.00119865	0.0220382
ENSG00000108588	CCDC47	protein_coding	4796.27	-0.437473	0.13513	-3.23742	0.00120615	0.0221511
ENSG00000103528	SYT17	protein_coding	132.268	0.690549	0.213749	3.23065	0.00123508	0.0226386
ENSG00000108424	KPNB1	protein_coding	12231.4	-0.333166	0.10314	-3.23025	0.00123682	0.0226386
ENSG00000198715	GLMP	protein_coding	363.939	0.644628	0.199561	3.23023	0.00123689	0.0226386
ENSG00000112379	ARFGEF3	protein_coding	932.81	-0.512779	0.158762	-3.22987	0.00123848	0.022642
ENSG00000174233	ADCY6	protein_coding	1976.6	0.406846	0.125985	3.22933	0.00124082	0.0226594
ENSG00000092094	OSGEP	protein_coding	394.815	-0.421529	0.13062	-3.22715	0.00125032	0.0228071
ENSG00000177045	SIX5	protein_coding	71.1878	0.968229	0.30006	3.22679	0.00125189	0.0228101
ENSG00000111667	USP5	protein_coding	3349.65	0.226641	0.0702745	3.22509	0.00125935	0.0229202
ENSG00000158406	H4C8	protein_coding	75.4738	0.713226	0.221248	3.22365	0.00126569	0.0229946
ENSG00000158373	H2BC5	protein_coding	420.582	1.27205	0.394616	3.22351	0.00126628	0.0229946
ENSG00000124177	CHD6	protein_coding	1131.31	0.398517	0.123739	3.22063	0.00127911	0.0231904
ENSG00000153879	CEBPG	protein_coding	529.991	-0.510868	0.158633	-3.22044	0.00127992	0.0231904
ENSG00000143476	DTL	protein_coding	988.953	-0.64725	0.201128	-3.21811	0.0012904	0.0233541
ENSG00000198728	LDB1	protein_coding	940.738	0.397713	0.123649	3.21648	0.00129773	0.0234606
ENSG00000180596	H2BC4	protein_coding	99.9921	1.2715	0.395607	3.21404	0.00130883	0.0236136
ENSG00000288568	AC092720.3	lncRNA	13.0703	1.59244	0.495474	3.21397	0.00130911	0.0236136
ENSG00000180592	SKIDA1	protein_coding	45.3563	0.897355	0.279422	3.21147	0.00132058	0.023794
ENSG00000143816	WNT9A	protein_coding	29.745	1.43943	0.448271	3.21106	0.00132244	0.0238011
ENSG00000065600	PACC1	protein_coding	172.555	-0.705048	0.219737	-3.2086	0.00133381	0.0239601
ENSG00000196923	PDLIM7	protein_coding	1257.12	-0.722341	0.225133	-3.20851	0.00133424	0.0239601
ENSG00000168077	SCARA3	protein_coding	935.588	0.676615	0.210953	3.20742	0.00133933	0.0240248
ENSG00000058063	ATP11B	protein_coding	1902.4	0.521795	0.162714	3.20683	0.00134208	0.0240475
ENSG00000138175	ARL3	protein_coding	365.936	0.521351	0.162597	3.2064	0.00134409	0.0240569
ENSG00000225756	DBH-AS1	lncRNA	5.03697	4.4131	1.37736	3.20403	0.00135517	NA
ENSG00000272092	AC087623.2	lncRNA	13.4363	1.53451	0.479005	3.20353	0.00135754	0.024271
ENSG00000137760	ALKBH8	protein_coding	583.218	-0.575828	0.179801	-3.20258	0.00136204	0.0243245
ENSG00000237686	AL109615.3	lncRNA	12.8472	-1.40432	0.43874	-3.20081	0.00137044	0.0244219
ENSG00000138660	AP1AR	protein_coding	592.253	-1.01003	0.315556	-3.20079	0.00137051	0.0244219
ENSG00000253671	AC027117.1	lncRNA	23.7794	1.3176	0.411996	3.19809	0.00138343	0.0246251
ENSG00000109466	KLHL2	protein_coding	407.682	-0.467035	0.14609	-3.1969	0.00138913	0.0246993
ENSG00000121578	B4GALT4	protein_coding	1489.43	0.446868	0.139831	3.19577	0.00139459	0.0247692
ENSG00000110318	CEP126	protein_coding	413.861	0.409335	0.1283	3.19045	0.0014205	0.0252019
ENSG00000064012	CASP8	protein_coding	1290.14	-0.439794	0.137862	-3.1901	0.00142226	0.0252054
ENSG00000166197	NOLC1	protein_coding	5486.58	-0.587613	0.184226	-3.18962	0.0014246	0.0252193
ENSG00000004961	HCCS	protein_coding	736.797	-0.345969	0.10848	-3.18924	0.00142648	0.0252251
ENSG00000188211	NCR3LG1	protein_coding	932.693	-1.05935	0.332228	-3.18861	0.00142961	0.0252527
ENSG00000134864	GGACT	protein_coding	40.368	1.34399	0.421627	3.18763	0.00143444	0.0252997
ENSG00000168779	SHOX2	protein_coding	21.0927	1.3908	0.436339	3.18744	0.00143539	0.0252997
ENSG00000186298	PPP1CC	protein_coding	3950	0.34795	0.109191	3.18662	0.00143947	0.0253441
ENSG00000136802	LRRC8A	protein_coding	1249.03	0.430296	0.135097	3.18509	0.0014471	0.0254508
ENSG00000149596	JPH2	protein_coding	157.541	0.927983	0.291405	3.18451	0.00144998	0.0254737
ENSG00000160781	PAQR6	protein_coding	52.0721	1.21134	0.380587	3.18281	0.00145854	0.0255963
ENSG00000176387	HSD11B2	protein_coding	19.8002	-1.28362	0.404525	-3.17317	0.00150787	0.0264334
ENSG00000074590	NUAK1	protein_coding	356.268	0.65394	0.206213	3.17119	0.00151817	0.0265853
ENSG00000168763	CNNM3	protein_coding	629.423	0.374782	0.118202	3.17069	0.00152076	0.0266017
ENSG00000174718	RESF1	protein_coding	841.056	0.618318	0.195072	3.16969	0.00152603	0.0266486
ENSG00000139668	WDFY2	protein_coding	230.164	0.478552	0.150984	3.16956	0.00152672	0.0266486
ENSG00000152503	TRIM36	protein_coding	121.396	-0.6786	0.214175	-3.16844	0.0015326	0.0267224
ENSG00000137203	TFAP2A	protein_coding	595.033	0.603043	0.190373	3.1677	0.00153651	0.0267618
ENSG00000144283	PKP4	protein_coding	1685.27	-0.36354	0.114798	-3.16678	0.00154138	0.0268165
ENSG00000135926	TMBIM1	protein_coding	3197.39	-0.601006	0.189803	-3.16648	0.00154297	0.0268165
ENSG00000177494	ZBED2	protein_coding	10.1792	1.98074	0.625619	3.16605	0.00154522	0.0268268
ENSG00000142156	COL6A1	protein_coding	993.147	0.681293	0.215222	3.16554	0.00154796	0.0268456
ENSG00000183145	RIPPLY3	protein_coding	17.756	1.53198	0.484142	3.16431	0.0015545	0.0269303
ENSG00000165480	SKA3	protein_coding	705.947	-0.555083	0.17553	-3.16233	0.00156512	0.0270853
ENSG00000142634	EFHD2	protein_coding	2736.46	-0.994742	0.314596	-3.16197	0.00156706	0.0270899
ENSG00000029153	ARNTL2	protein_coding	2236.09	-0.76049	0.240538	-3.16162	0.00156892	0.0270931
ENSG00000254844	AP000757.2	lncRNA	15.5036	1.9027	0.601946	3.16091	0.0015728	0.0270974
ENSG00000138035	PNPT1	protein_coding	1286.66	-0.52245	0.165291	-3.16079	0.00157344	0.0270974
ENSG00000108622	ICAM2	protein_coding	398.028	-0.668229	0.211456	-3.16013	0.00157699	0.0270974
ENSG00000096080	MRPS18A	protein_coding	203.988	-0.548104	0.173455	-3.15991	0.00157816	0.0270974
ENSG00000133816	MICAL2	protein_coding	1538.99	-0.994279	0.314656	-3.15989	0.00157826	0.0270974
ENSG00000141002	TCF25	protein_coding	1599.59	0.291819	0.092356	3.15972	0.0015792	0.0270974
ENSG00000140403	DNAJA4	protein_coding	604.66	-0.468505	0.148335	-3.15842	0.00158629	0.0271901
ENSG00000102882	MAPK3	protein_coding	736.113	0.619696	0.19631	3.15673	0.00159551	0.0273193
ENSG00000160325	CACFD1	protein_coding	240.768	0.830365	0.263102	3.15606	0.00159914	0.0273267
ENSG00000117016	RIMS3	protein_coding	46.3444	1.32536	0.419944	3.15603	0.00159931	0.0273267
ENSG00000107758	PPP3CB	protein_coding	743.313	0.450126	0.142692	3.15452	0.0016076	0.0274394
ENSG00000165821	SALL2	protein_coding	153.971	1.02866	0.32616	3.15384	0.00161136	0.0274746
ENSG00000149809	TM7SF2	protein_coding	464.002	1.05338	0.334201	3.15194	0.00162187	0.0276068
ENSG00000163545	NUAK2	protein_coding	143.598	-0.541757	0.171887	-3.15183	0.00162253	0.0276068
ENSG00000163686	ABHD6	protein_coding	593.794	-0.394583	0.125214	-3.15126	0.00162568	0.0276314
ENSG00000149948	HMGA2	protein_coding	5589.35	0.779046	0.247342	3.14968	0.00163452	0.0277526
ENSG00000109917	ZPR1	protein_coding	1388.65	-0.527162	0.167792	-3.14176	0.00167937	0.028458
ENSG00000171612	SLC25A33	protein_coding	442.23	-0.420303	0.133784	-3.14165	0.00167999	0.028458
ENSG00000004455	AK2	protein_coding	5049.22	-0.398987	0.127031	-3.14087	0.00168449	0.028458
ENSG00000205593	DENND6B	protein_coding	96.021	1.16357	0.370464	3.14085	0.00168456	0.028458
ENSG00000151612	ZNF827	protein_coding	707.535	0.430643	0.137113	3.1408	0.00168485	0.028458
ENSG00000182648	LINC01006	lncRNA	39.0124	0.887295	0.282559	3.14021	0.00168827	0.028486
ENSG00000134809	TIMM10	protein_coding	535.849	-0.564415	0.179814	-3.13887	0.00169598	0.0285864
ENSG00000111261	MANSC1	protein_coding	855.569	-0.80126	0.255319	-3.13827	0.00169949	0.0285939
ENSG00000235027	AC068580.3	lncRNA	40.3737	1.66324	0.530014	3.1381	0.00170045	0.0285939
ENSG00000010810	FYN	protein_coding	91.5225	-0.6431	0.204948	-3.13787	0.00170182	0.0285939
ENSG00000163249	CCNYL1	protein_coding	708.776	-0.508436	0.162047	-3.13758	0.00170349	0.0285939
ENSG00000166822	TMEM170A	protein_coding	883.277	0.330173	0.10525	3.13704	0.00170664	0.0286172
ENSG00000040531	CTNS	protein_coding	234.323	0.518743	0.165386	3.13657	0.00170938	0.0286267
ENSG00000114353	GNAI2	protein_coding	4669.34	0.512732	0.163491	3.13614	0.00171186	0.0286267
ENSG00000149564	ESAM	protein_coding	582.616	-0.761775	0.242911	-3.13603	0.00171251	0.0286267
ENSG00000152944	MED21	protein_coding	574.764	0.458127	0.146196	3.13366	0.00172643	0.0288296
ENSG00000035403	VCL	protein_coding	10402.8	-0.281636	0.0899075	-3.13251	0.00173319	0.0289127
ENSG00000135341	MAP3K7	protein_coding	1073.71	0.354982	0.113349	3.13177	0.00173754	0.0289275
ENSG00000135519	KCNH3	protein_coding	90.945	1.30139	0.415546	3.13176	0.00173765	0.0289275
ENSG00000128602	SMO	protein_coding	364.807	0.598767	0.19124	3.13096	0.00174235	0.028976
ENSG00000104140	RHOV	protein_coding	88.5352	-0.902186	0.288337	-3.12893	0.00175446	0.0291228
ENSG00000120685	PROSER1	protein_coding	876.316	-0.607972	0.19431	-3.12887	0.00175478	0.0291228
ENSG00000258376	AC004846.1	lncRNA	36.9969	1.04	0.332528	3.12757	0.00176259	0.0292225
ENSG00000066379	ZNRD1	protein_coding	121.285	-0.5549	0.177482	-3.12652	0.00176886	0.0292446
ENSG00000102753	KPNA3	protein_coding	1311.19	-0.41715	0.133424	-3.1265	0.00176898	0.0292446
ENSG00000186566	GPATCH8	protein_coding	1447.17	0.306167	0.0979282	3.12645	0.00176933	0.0292446
ENSG00000005001	PRSS22	protein_coding	545.831	-0.576338	0.184547	-3.12299	0.00179027	0.0295604
ENSG00000116161	CACYBP	protein_coding	3725.15	-0.40011	0.128182	-3.12141	0.00179987	0.0296886
ENSG00000180855	ZNF443	protein_coding	81.852	-0.550829	0.176504	-3.12078	0.00180372	0.0297219
ENSG00000154856	APCDD1	protein_coding	14.7227	3.13136	1.00358	3.12018	0.0018074	0.0297522
ENSG00000112378	PERP	protein_coding	9600.37	0.728993	0.233767	3.11846	0.00181801	0.0298965
ENSG00000109736	MFSD10	protein_coding	697.395	0.340732	0.109353	3.11588	0.00183398	0.0300992
ENSG00000188070	C11orf95	protein_coding	313.572	0.756989	0.242997	3.11522	0.00183807	0.0300992
ENSG00000062194	GPBP1	protein_coding	1555.48	0.373995	0.120054	3.11521	0.00183812	0.0300992
ENSG00000121152	NCAPH	protein_coding	1067.37	-0.470157	0.150931	-3.11504	0.00183919	0.0300992
ENSG00000124120	TTPAL	protein_coding	1084.24	-0.44096	0.141561	-3.11497	0.00183962	0.0300992
ENSG00000085449	WDFY1	protein_coding	997.611	0.469252	0.150738	3.11303	0.00185179	0.0302678
ENSG00000184160	ADRA2C	protein_coding	29.5438	1.78216	0.572688	3.11192	0.00185872	0.0303118
ENSG00000099840	IZUMO4	protein_coding	20.6003	1.32153	0.424679	3.11184	0.00185925	0.0303118
ENSG00000154945	ANKRD40	protein_coding	990.623	-0.348181	0.111894	-3.1117	0.0018601	0.0303118
ENSG00000273521	AL162274.1	lncRNA	2.67841	4.54274	1.46011	3.11124	0.00186303	NA
ENSG00000129473	BCL2L2	protein_coding	816.8	0.305192	0.0980935	3.11123	0.00186309	0.03033
ENSG00000108306	FBXL20	protein_coding	426.967	0.520725	0.167551	3.10786	0.00188446	0.030647
ENSG00000160145	KALRN	protein_coding	38.0511	-0.921875	0.296708	-3.10701	0.00188987	0.0307043
ENSG00000133466	C1QTNF6	protein_coding	1381.07	0.572	0.184137	3.10637	0.00189397	0.0307145
ENSG00000083312	TNPO1	protein_coding	5101.53	-0.523103	0.1684	-3.10632	0.00189434	0.0307145
ENSG00000135046	ANXA1	protein_coding	3799.51	0.482428	0.15532	3.10603	0.00189619	0.0307145
ENSG00000152926	ZNF117	protein_coding	262.385	0.654632	0.210852	3.1047	0.00190472	0.0307982
ENSG00000177103	DSCAML1	protein_coding	353.485	1.13601	0.365907	3.10463	0.00190516	0.0307982
ENSG00000163807	KIAA1143	protein_coding	710.998	-0.417944	0.134672	-3.10343	0.00191291	0.0308927
ENSG00000185238	PRMT3	protein_coding	827.417	-0.592417	0.191003	-3.10161	0.0019247	0.031052
ENSG00000279811	AC093330.2	TEC	5.96679	-2.59555	0.836875	-3.10148	0.00192554	NA
ENSG00000197822	OCLN	protein_coding	574.781	-0.828195	0.267094	-3.10076	0.00193026	0.0311108
ENSG00000044090	CUL7	protein_coding	340.846	0.514674	0.166013	3.1002	0.00193387	0.0311381
ENSG00000123143	PKN1	protein_coding	3009.36	-0.246482	0.0795477	-3.09855	0.00194473	0.0312818
ENSG00000141574	SECTM1	protein_coding	424.583	0.799156	0.258021	3.09725	0.00195327	0.031388
ENSG00000284753	EEF1AKMT4	protein_coding	55.8092	-1.14685	0.370592	-3.09464	0.0019705	0.0316195
ENSG00000158109	TPRG1L	protein_coding	1216.46	0.569587	0.184066	3.09448	0.00197158	0.0316195
ENSG00000135821	GLUL	protein_coding	971.33	1.09984	0.355454	3.09418	0.00197355	0.0316197
ENSG00000146221	TCTE1	protein_coding	1.95188	-3.8262	1.23675	-3.09375	0.00197643	NA
ENSG00000156381	ANKRD9	protein_coding	398.186	0.512991	0.165916	3.09188	0.00198892	0.0318345
ENSG00000122970	IFT81	protein_coding	383.533	0.558443	0.180766	3.08932	0.00200618	0.032079
ENSG00000012822	CALCOCO1	protein_coding	912.74	0.756476	0.244926	3.08858	0.00201113	0.0321265
ENSG00000232434	AJM1	protein_coding	82.5322	0.762982	0.247272	3.08559	0.00203146	0.0324193
ENSG00000070759	TESK2	protein_coding	42.417	0.958528	0.310969	3.08239	0.00205343	0.0327058
ENSG00000103460	TOX3	protein_coding	303.841	0.779709	0.252956	3.08239	0.00205345	0.0327058
ENSG00000058056	USP13	protein_coding	912.368	-0.428071	0.139018	-3.07925	0.00207522	0.0330141
ENSG00000198087	CD2AP	protein_coding	3040.25	-0.547731	0.177892	-3.07901	0.00207689	0.0330141
ENSG00000171466	ZNF562	protein_coding	600.861	-0.4886	0.158798	-3.07686	0.00209196	0.0332211
ENSG00000158417	EIF5B	protein_coding	4766.96	0.31911	0.103752	3.0757	0.00210006	0.033317
ENSG00000187257	RSBN1L	protein_coding	859.305	0.324418	0.10549	3.07536	0.0021025	0.0333233
ENSG00000165868	HSPA12A	protein_coding	6109.72	0.579472	0.188516	3.07385	0.00211315	0.0334243
ENSG00000131435	PDLIM4	protein_coding	94.9304	0.697617	0.226956	3.0738	0.00211354	0.0334243
ENSG00000178999	AURKB	protein_coding	1027.16	-0.348299	0.11332	-3.07358	0.00211507	0.0334243
ENSG00000162783	IER5	protein_coding	522.794	-0.413672	0.134639	-3.07245	0.0021231	0.0334892
ENSG00000011198	ABHD5	protein_coding	896.235	-0.426881	0.138951	-3.07218	0.00212504	0.0334892
ENSG00000187492	CDHR4	protein_coding	7.92297	2.88818	0.940124	3.07213	0.00212538	0.0334892
ENSG00000172638	EFEMP2	protein_coding	84.142	0.859035	0.279724	3.07101	0.00213337	0.0335824
ENSG00000135074	ADAM19	protein_coding	691.709	-0.581484	0.18939	-3.0703	0.00213845	0.0336297
ENSG00000280670	CCDC163	protein_coding	69.66	-0.624714	0.203535	-3.06933	0.0021454	0.0337063
ENSG00000123473	STIL	protein_coding	1314.75	-0.348968	0.113765	-3.06745	0.00215892	0.0338858
ENSG00000261542	AC011978.2	lncRNA	12.2042	1.69946	0.554194	3.06655	0.00216548	0.0339233
ENSG00000065911	MTHFD2	protein_coding	3604.23	-0.657559	0.214441	-3.06638	0.00216668	0.0339233
ENSG00000170515	PA2G4	protein_coding	4729.47	-0.495821	0.161703	-3.06625	0.00216759	0.0339233
ENSG00000197535	MYO5A	protein_coding	850.814	-0.593886	0.193861	-3.06347	0.00218789	0.0341741
ENSG00000116016	EPAS1	protein_coding	2061.25	-0.458506	0.149681	-3.06321	0.00218974	0.0341741
ENSG00000079313	REXO1	protein_coding	940.364	0.431136	0.140748	3.06319	0.00218995	0.0341741
ENSG00000180176	TH	protein_coding	10.9594	1.80954	0.590923	3.06224	0.00219691	0.0342311
ENSG00000172292	CERS6	protein_coding	890.796	-0.567323	0.185274	-3.06207	0.00219811	0.0342311
ENSG00000062725	APPBP2	protein_coding	1442.27	0.578801	0.189038	3.06182	0.00219994	0.0342311
ENSG00000260793	AC003102.1	lncRNA	12.6698	1.84374	0.602264	3.06135	0.00220341	0.0342401
ENSG00000125676	THOC2	protein_coding	2471.21	0.286054	0.0934461	3.06117	0.00220474	0.0342401
ENSG00000112320	SOBP	protein_coding	117.957	-0.576708	0.188474	-3.05989	0.00221418	0.0343403
ENSG00000116761	CTH	protein_coding	264.186	-1.00387	0.328106	-3.05961	0.00221629	0.0343403
ENSG00000266017	MIR4477B	miRNA	7.70874	2.27041	0.742102	3.05943	0.00221755	0.0343403
ENSG00000102057	KCND1	protein_coding	123.576	0.951951	0.311209	3.05888	0.0022217	0.0343716
ENSG00000130635	COL5A1	protein_coding	407.447	0.943785	0.308773	3.05657	0.00223888	0.0346044
ENSG00000280351	AC127496.7	TEC	24.8977	1.0348	0.338651	3.05565	0.00224577	0.0346777
ENSG00000100299	ARSA	protein_coding	360.147	0.440373	0.144145	3.05508	0.00224999	0.0346797
ENSG00000118496	FBXO30	protein_coding	425.833	-0.42225	0.138214	-3.05504	0.00225029	0.0346797
ENSG00000112208	BAG2	protein_coding	1029.3	-0.324209	0.106132	-3.05477	0.00225232	0.0346797
ENSG00000174938	SEZ6L2	protein_coding	1017.34	0.754098	0.246904	3.05421	0.00225651	0.0347113
ENSG00000165376	CLDN2	protein_coding	1803.67	1.13571	0.371983	3.05312	0.00226477	0.0347191
ENSG00000133706	LARS1	protein_coding	3175.77	-0.418918	0.137218	-3.05294	0.00226613	0.0347191
ENSG00000102554	KLF5	protein_coding	4795.22	0.823627	0.269786	3.05289	0.00226651	0.0347191
ENSG00000163029	SMC6	protein_coding	1086.49	-0.457647	0.149909	-3.05284	0.00226689	0.0347191
ENSG00000101197	BIRC7	protein_coding	26.2631	1.36927	0.448548	3.05266	0.00226821	0.0347191
ENSG00000119650	IFT43	protein_coding	190.563	0.632978	0.207368	3.05244	0.00226988	0.0347191
ENSG00000124766	SOX4	protein_coding	1004.72	1.02652	0.336444	3.05107	0.00228024	0.0348446
ENSG00000067369	TP53BP1	protein_coding	1691.97	0.498585	0.163439	3.05059	0.00228396	0.0348585
ENSG00000090530	P3H2	protein_coding	392.086	0.605546	0.198514	3.05039	0.00228545	0.0348585
ENSG00000126217	MCF2L	protein_coding	330.084	0.797788	0.261648	3.04909	0.00229534	0.0349764
ENSG00000197363	ZNF517	protein_coding	96.6375	0.642201	0.210717	3.04769	0.00230608	0.0350781
ENSG00000172795	DCP2	protein_coding	2407.23	0.457642	0.150162	3.04765	0.00230635	0.0350781
ENSG00000184292	TACSTD2	protein_coding	5376.61	0.934309	0.306595	3.04737	0.00230856	0.0350789
ENSG00000182732	RGS6	protein_coding	6.34771	2.81314	0.923175	3.04724	0.00230952	NA
ENSG00000143434	SEMA6C	protein_coding	30.7496	1.01207	0.332237	3.04621	0.00231742	0.0351805
ENSG00000233369	GTF2IP4	transcribed_processed_pseudogene	927.474	0.955763	0.313914	3.04467	0.00232939	0.0353291
ENSG00000137413	TAF8	protein_coding	667.685	0.337679	0.110958	3.04331	0.00233989	0.0354552
ENSG00000119333	WDR34	protein_coding	3033.7	0.36681	0.120562	3.04251	0.00234612	0.0355164
ENSG00000172367	PDZD3	protein_coding	68.4204	1.34383	0.442021	3.04018	0.00236434	0.0357587
ENSG00000150753	CCT5	protein_coding	7228.43	-0.429382	0.141282	-3.03918	0.00237227	0.0358451
ENSG00000197971	MBP	protein_coding	2804.13	-0.374844	0.123365	-3.0385	0.00237762	0.0358925
ENSG00000186660	ZFP91	protein_coding	3071.46	-0.335522	0.11048	-3.03694	0.00238993	0.0360251
ENSG00000139292	LGR5	protein_coding	25.1118	1.95718	0.644481	3.03682	0.00239085	0.0360251
ENSG00000074370	ATP2A3	protein_coding	269.351	0.472894	0.155772	3.03581	0.00239892	0.0361012
ENSG00000054277	OPN3	protein_coding	56.3475	1.15876	0.381722	3.03562	0.00240044	0.0361012
ENSG00000176853	FAM91A1	protein_coding	1967.27	-0.488928	0.161078	-3.03535	0.00240258	0.0361012
ENSG00000166925	TSC22D4	protein_coding	842.077	0.703001	0.231835	3.03233	0.00242673	0.0364302
ENSG00000011028	MRC2	protein_coding	531.438	0.760521	0.250835	3.03196	0.00242973	0.0364414
ENSG00000231160	KLF3-AS1	lncRNA	11.5172	1.45983	0.481778	3.03008	0.00244487	0.0366261
ENSG00000204560	DHX16	protein_coding	1165.12	0.324796	0.107205	3.02968	0.00244811	0.0366261
ENSG00000081059	TCF7	protein_coding	372.934	-0.564815	0.186432	-3.02959	0.00244883	0.0366261
ENSG00000185386	MAPK11	protein_coding	137.492	0.724173	0.239144	3.02818	0.00246029	0.0367348
ENSG00000159625	DRC7	protein_coding	11.9193	2.04104	0.674055	3.028	0.00246179	0.0367348
ENSG00000185252	ZNF74	protein_coding	249.799	-0.463225	0.152988	-3.02786	0.0024629	0.0367348
ENSG00000169116	PARM1	protein_coding	16.9658	-1.37947	0.455672	-3.02733	0.00246727	0.0367661
ENSG00000124275	MTRR	protein_coding	941.955	-0.459548	0.151945	-3.02443	0.00249099	0.0370856
ENSG00000109046	WSB1	protein_coding	1431.26	0.853739	0.282398	3.02317	0.00250138	0.0371117
ENSG00000115165	CYTIP	protein_coding	50.189	1.58286	0.523596	3.02306	0.00250235	0.0371117
ENSG00000185551	NR2F2	protein_coding	8172.29	0.664241	0.219737	3.02289	0.00250371	0.0371117
ENSG00000108001	EBF3	protein_coding	102.1	-0.574445	0.190034	-3.02286	0.002504	0.0371117
ENSG00000155729	KCTD18	protein_coding	177.009	0.719592	0.238052	3.02283	0.0025042	0.0371117
ENSG00000117984	CTSD	protein_coding	3896.59	1.02524	0.339457	3.02023	0.00252587	0.0373985
ENSG00000166619	BLCAP	protein_coding	1779.37	0.326712	0.108207	3.01932	0.00253342	0.0374761
ENSG00000149089	APIP	protein_coding	369.615	-0.348473	0.115505	-3.01695	0.00255332	0.0376962
ENSG00000172339	ALG14	protein_coding	131.361	0.457735	0.151721	3.01695	0.00255336	0.0376962
ENSG00000113387	SUB1	protein_coding	2748.78	-0.263678	0.0874055	-3.01672	0.00255528	0.0376962
ENSG00000142173	COL6A2	protein_coding	717.32	0.469552	0.155744	3.01489	0.00257073	0.0378896
ENSG00000162415	ZSWIM5	protein_coding	297.806	0.878634	0.291547	3.0137	0.00258086	0.0379719
ENSG00000105767	CADM4	protein_coding	69.2067	0.742618	0.246416	3.01368	0.002581	0.0379719
ENSG00000108578	BLMH	protein_coding	880.242	0.559962	0.185838	3.01318	0.0025853	0.0380006
ENSG00000108651	UTP6	protein_coding	1300.65	-0.384668	0.127696	-3.01238	0.00259209	0.0380357
ENSG00000118997	DNAH7	protein_coding	33.3341	1.48586	0.493258	3.01234	0.00259238	0.0380357
ENSG00000168769	TET2	protein_coding	743.342	0.39924	0.132597	3.01092	0.00260459	0.0381802
ENSG00000101342	TLDC2	protein_coding	26.4051	1.22945	0.40839	3.01047	0.00260841	0.0382016
ENSG00000173465	ZNRD2	protein_coding	618.498	-0.341863	0.113575	-3.01003	0.00261223	0.0382231
ENSG00000144481	TRPM8	protein_coding	48.4835	1.49978	0.498514	3.0085	0.00262538	0.038371
ENSG00000135473	PAN2	protein_coding	862.704	0.442869	0.147215	3.00831	0.00262708	0.038371
ENSG00000164610	RP9	protein_coding	155.11	0.471391	0.156737	3.00753	0.00263377	0.038434
ENSG00000245522	LINC02709	lncRNA	11.2103	1.52564	0.50738	3.0069	0.00263928	0.0384551
ENSG00000143067	ZNF697	protein_coding	178.59	-0.858658	0.28557	-3.00682	0.00263996	0.0384551
ENSG00000179841	AKAP5	protein_coding	539.738	0.693755	0.230824	3.00555	0.002651	0.0385707
ENSG00000101150	TPD52L2	protein_coding	4362.89	-0.289326	0.0962764	-3.00516	0.00265441	0.0385707
ENSG00000130305	NSUN5	protein_coding	557.368	-0.386831	0.128725	-3.00509	0.00265504	0.0385707
ENSG00000276180	H4C9	protein_coding	481.965	0.54013	0.179777	3.00444	0.00266067	0.0386178
ENSG00000139971	ARMH4	protein_coding	7.56307	1.98926	0.662288	3.00361	0.00266794	NA
ENSG00000101493	ZNF516	protein_coding	224.823	0.645183	0.214818	3.00339	0.00266991	0.0387173
ENSG00000198830	HMGN2	protein_coding	4594.24	0.335014	0.111579	3.00249	0.00267782	0.0387925
ENSG00000114529	C3orf52	protein_coding	265.958	-0.784228	0.261224	-3.00213	0.00268095	0.0387925
ENSG00000126947	ARMCX1	protein_coding	215.296	0.49208	0.163918	3.00198	0.00268228	0.0387925
ENSG00000141401	IMPA2	protein_coding	398.794	0.565967	0.188616	3.00064	0.00269415	0.0389294
ENSG00000172336	POP7	protein_coding	517.435	-0.32744	0.109135	-3.00031	0.00269702	0.0389361
ENSG00000181444	ZNF467	protein_coding	229.824	1.23414	0.411623	2.99822	0.0027156	0.0391439
ENSG00000018408	WWTR1	protein_coding	1564.27	0.552311	0.184217	2.99815	0.00271625	0.0391439
ENSG00000197283	SYNGAP1	protein_coding	355.57	0.521197	0.173863	2.99774	0.00271989	0.0391616
ENSG00000120057	SFRP5	protein_coding	169.932	2.77048	0.924327	2.9973	0.00272387	0.039184
ENSG00000109089	CDR2L	protein_coding	475.037	-0.521557	0.174073	-2.9962	0.00273367	0.0392902
ENSG00000184949	FAM227A	protein_coding	81.2161	1.04347	0.348352	2.99544	0.0027405	0.0393534
ENSG00000213160	KLHL23	protein_coding	609.69	-0.584507	0.195302	-2.99284	0.00276395	0.039655
ENSG00000214691	LINC01913	lncRNA	104.073	1.11444	0.372685	2.9903	0.00278705	0.039951
ENSG00000177728	TMEM94	protein_coding	648.904	0.531748	0.177866	2.9896	0.00279345	0.0400074
ENSG00000143971	ETAA1	protein_coding	432.386	0.420262	0.140592	2.98923	0.0027968	0.0400199
ENSG00000086159	AQP6	protein_coding	14.209	1.40223	0.469153	2.98884	0.00280036	0.0400355
ENSG00000277744	AC011462.4	lncRNA	2.52053	4.44658	1.48934	2.9856	0.00283025	NA
ENSG00000203950	RTL8A	protein_coding	293.427	0.38427	0.128743	2.98479	0.00283776	0.0405344
ENSG00000074935	TUBE1	protein_coding	458.72	-0.724207	0.242683	-2.98416	0.00284354	0.0405456
ENSG00000214553	LRRC37A11P	transcribed_unprocessed_pseudogene	10.1737	3.16726	1.06139	2.98405	0.00284459	0.0405456
ENSG00000082213	C5orf22	protein_coding	543.928	-0.427464	0.143257	-2.98389	0.00284605	0.0405456
ENSG00000215045	GRID2IP	protein_coding	9.47662	1.73374	0.581225	2.9829	0.00285527	0.0406412
ENSG00000257906	LINC02156	lncRNA	9.74948	-1.34028	0.449398	-2.98238	0.00286015	0.0406749
ENSG00000176399	DMRTA1	protein_coding	114.492	0.500066	0.167708	2.98176	0.00286599	0.0407005
ENSG00000095209	TMEM38B	protein_coding	842.334	-0.397555	0.133334	-2.98165	0.00286698	0.0407005
ENSG00000136999	CCN3	protein_coding	8.1737	1.93307	0.649615	2.97571	0.00292307	0.0414605
ENSG00000064270	ATP2C2	protein_coding	365.773	-0.83838	0.28202	-2.97277	0.00295125	0.0417882
ENSG00000115290	GRB14	protein_coding	1097.82	0.831322	0.279668	2.97254	0.00295349	0.0417882
ENSG00000274211	SOCS7	protein_coding	527.267	0.504233	0.169633	2.97249	0.00295392	0.0417882
ENSG00000150457	LATS2	protein_coding	488.957	0.422077	0.142046	2.9714	0.00296443	0.0419004
ENSG00000142082	SIRT3	protein_coding	287.846	0.371735	0.125173	2.96976	0.00298029	0.0420659
ENSG00000108039	XPNPEP1	protein_coding	1267.1	-0.375367	0.126401	-2.96966	0.00298133	0.0420659
ENSG00000079387	SENP1	protein_coding	900.189	-0.607743	0.204721	-2.96864	0.00299121	0.0421685
ENSG00000115604	IL18R1	protein_coding	64.9299	-0.841216	0.283426	-2.96803	0.0029972	0.0422162
ENSG00000087494	PTHLH	protein_coding	5.49147	-1.90105	0.640988	-2.96582	0.00301879	NA
ENSG00000167733	HSD11B1L	protein_coding	19.8989	1.18376	0.399464	2.96337	0.00304287	0.0428154
ENSG00000197498	RPF2	protein_coding	1084.98	-0.721016	0.243327	-2.96316	0.00304503	0.0428154
ENSG00000088826	SMOX	protein_coding	633.857	-0.677145	0.228577	-2.96244	0.00305213	0.0428781
ENSG00000157181	ODR4	protein_coding	634.741	-0.306547	0.103583	-2.95944	0.00308201	0.0432603
ENSG00000119801	YPEL5	protein_coding	623.066	0.819435	0.276948	2.9588	0.00308838	0.0433121
ENSG00000168672	LRATD2	protein_coding	1174.29	-0.432132	0.146103	-2.95772	0.0030992	0.0433859
ENSG00000198887	SMC5	protein_coding	1131.18	-0.422139	0.142728	-2.95765	0.00309995	0.0433859
ENSG00000204438	GPANK1	protein_coding	325.132	-0.4322	0.146148	-2.95728	0.00310365	0.0433859
ENSG00000136828	RALGPS1	protein_coding	120.749	0.594872	0.20116	2.95721	0.00310435	0.0433859
ENSG00000111252	SH2B3	protein_coding	3702.07	-0.654989	0.221537	-2.95657	0.00311083	0.043439
ENSG00000143621	ILF2	protein_coding	3533.8	-0.481965	0.163045	-2.95602	0.00311636	0.0434788
ENSG00000273706	LHX1	protein_coding	1518.87	-0.663348	0.224452	-2.95541	0.00312255	0.0435276
ENSG00000066923	STAG3	protein_coding	122.544	1.24967	0.423136	2.95335	0.00314341	0.0437807
ENSG00000143494	VASH2	protein_coding	16.3298	1.63776	0.554684	2.9526	0.00315108	0.0438498
ENSG00000065615	CYB5R4	protein_coding	296.209	-0.670115	0.227038	-2.95155	0.00316185	0.0439619
ENSG00000110422	HIPK3	protein_coding	2486.9	0.374348	0.126853	2.95102	0.00316722	0.043971
ENSG00000132589	FLOT2	protein_coding	2743.81	0.437436	0.148235	2.95096	0.00316793	0.043971
ENSG00000206535	LNP1	protein_coding	21.8659	-1.18384	0.401298	-2.95002	0.00317753	0.0440645
ENSG00000134590	RTL8C	protein_coding	397.283	0.380193	0.128889	2.94977	0.00318011	0.0440645
ENSG00000204370	SDHD	protein_coding	1318.28	-0.465879	0.158002	-2.94856	0.00319253	0.0441689
ENSG00000133119	RFC3	protein_coding	826.743	-0.869489	0.294891	-2.94851	0.0031931	0.0441689
ENSG00000151092	NGLY1	protein_coding	722.695	-0.306894	0.104143	-2.94687	0.00321013	0.0443666
ENSG00000163453	IGFBP7	protein_coding	6510.91	0.656166	0.222846	2.94448	0.00323493	0.0446712
ENSG00000065534	MYLK	protein_coding	1357.04	1.27909	0.434588	2.94324	0.003248	0.0448136
ENSG00000128881	TTBK2	protein_coding	282.805	0.407994	0.138715	2.94124	0.00326898	0.0450646
ENSG00000178074	C2orf69	protein_coding	732.968	-0.471592	0.16039	-2.94028	0.00327918	0.0451668
ENSG00000109881	CCDC34	protein_coding	537.557	0.442924	0.150865	2.9359	0.00332578	0.0457457
ENSG00000166401	SERPINB8	protein_coding	263.876	-0.707502	0.240991	-2.9358	0.00332686	0.0457457
ENSG00000198892	SHISA4	protein_coding	121.724	0.52575	0.179123	2.93513	0.00333404	0.0458055
ENSG00000155324	GRAMD2B	protein_coding	858.853	0.428863	0.146156	2.93429	0.00334317	0.0458392
ENSG00000136826	KLF4	protein_coding	624.76	-0.819754	0.279382	-2.93416	0.00334447	0.0458392
ENSG00000171084	FAM86JP	transcribed_unprocessed_pseudogene	86.2841	-0.586058	0.199744	-2.93405	0.00334575	0.0458392
ENSG00000153048	CARHSP1	protein_coding	1300.5	0.568609	0.193809	2.93386	0.00334781	0.0458392
ENSG00000125534	PPDPF	protein_coding	2174.49	0.31723	0.108182	2.93239	0.00336369	0.0460178
ENSG00000138442	WDR12	protein_coding	1259.4	-0.479353	0.163509	-2.93166	0.00337156	0.0460865
ENSG00000104343	UBE2W	protein_coding	521.999	0.31889	0.108864	2.92925	0.00339778	0.0464058
ENSG00000243710	CFAP57	protein_coding	16.3008	1.67548	0.572187	2.9282	0.00340926	0.0465234
ENSG00000177732	SOX12	protein_coding	374.117	0.749743	0.256171	2.92673	0.00342549	0.0467054
ENSG00000271447	MMP28	protein_coding	78.1841	1.39365	0.476279	2.92613	0.0034321	0.0467243
ENSG00000227946	AC007383.1	lncRNA	31.5964	0.838575	0.286586	2.92608	0.00343264	0.0467243
ENSG00000101470	TNNC2	protein_coding	7.57022	2.205	0.75376	2.92534	0.00344085	0.0467895
ENSG00000157064	NMNAT2	protein_coding	353.922	0.603765	0.206407	2.92512	0.00344321	0.0467895
ENSG00000174945	AMZ1	protein_coding	7.53095	-1.90982	0.652944	-2.92493	0.00344529	NA
ENSG00000114812	VIPR1	protein_coding	1322.34	0.525095	0.179555	2.92442	0.00345099	0.0468491
ENSG00000136153	LMO7	protein_coding	2351.17	0.579765	0.198264	2.9242	0.00345338	0.0468491
ENSG00000187240	DYNC2H1	protein_coding	474.844	0.690116	0.236201	2.92173	0.00348089	0.0471828
ENSG00000091536	MYO15A	protein_coding	7.24466	2.3862	0.817298	2.91962	0.00350461	NA
ENSG00000052723	SIKE1	protein_coding	988.773	-0.424444	0.145407	-2.919	0.00351158	0.047559
ENSG00000065328	MCM10	protein_coding	1059.81	-0.765027	0.262164	-2.91813	0.00352141	0.0476523
ENSG00000112297	CRYBG1	protein_coding	1908.93	-0.5205	0.178464	-2.91656	0.00353917	0.0478008
ENSG00000143126	CELSR2	protein_coding	249.192	0.587292	0.201374	2.91642	0.00354074	0.0478008
ENSG00000235944	ZNF815P	transcribed_unprocessed_pseudogene	16.6104	1.25648	0.430838	2.91638	0.00354124	0.0478008
ENSG00000127463	EMC1	protein_coding	1088.61	-0.323053	0.110847	-2.9144	0.00356378	0.048065
ENSG00000151881	TMEM267	protein_coding	312.029	-0.428089	0.146948	-2.9132	0.00357746	0.0482094
ENSG00000141084	RANBP10	protein_coding	643.323	0.318925	0.109509	2.91231	0.00358768	0.0483069
ENSG00000183287	CCBE1	protein_coding	130.947	0.589219	0.202367	2.91163	0.00359543	0.0483711
ENSG00000247596	TWF2	protein_coding	1240.57	-0.260006	0.0893096	-2.91129	0.00359945	0.048385
ENSG00000065618	COL17A1	protein_coding	10942.7	0.653091	0.224425	2.91006	0.00361361	0.0484958
ENSG00000069011	PITX1	protein_coding	1607.09	0.630256	0.216579	2.91005	0.00361368	0.0484958
ENSG00000104290	FZD3	protein_coding	250.663	-0.476399	0.163802	-2.90838	0.00363303	0.0487151
ENSG00000148175	STOM	protein_coding	397.854	-0.566508	0.194833	-2.90766	0.00364148	0.0487879
ENSG00000110900	TSPAN11	protein_coding	39.6754	1.20072	0.413046	2.90699	0.00364924	0.0488515
ENSG00000119771	KLHL29	protein_coding	475.322	-0.554424	0.1908	-2.90578	0.00366335	0.0489999
ENSG00000153162	BMP6	protein_coding	59.73	-1.14123	0.392864	-2.90491	0.00367363	0.0490955
ENSG00000163040	CCDC74A	protein_coding	208.337	0.469992	0.161806	2.90466	0.00367655	0.0490955
ENSG00000114738	MAPKAPK3	protein_coding	1755.91	-0.470693	0.162105	-2.90363	0.00368862	0.049216
ENSG00000263155	MYZAP	protein_coding	92.9217	-0.639539	0.22031	-2.90291	0.00369715	0.0492503
ENSG00000089820	ARHGAP4	protein_coding	16.3127	1.37051	0.47212	2.90289	0.00369738	0.0492503
ENSG00000145687	SSBP2	protein_coding	222.668	0.895158	0.308394	2.90264	0.00370031	0.0492503
ENSG00000156374	PCGF6	protein_coding	211.7	-0.394864	0.136118	-2.90089	0.00372107	0.0494617
ENSG00000174332	GLIS1	protein_coding	8.53532	3.27908	1.13055	2.90043	0.00372653	0.0494617
ENSG00000101057	MYBL2	protein_coding	3803.91	-0.359527	0.123959	-2.90038	0.00372716	0.0494617
ENSG00000161888	SPC24	protein_coding	527.048	0.440431	0.151864	2.90016	0.00372968	0.0494617
ENSG00000166169	POLL	protein_coding	348.808	0.36764	0.126772	2.90001	0.00373146	0.0494617
ENSG00000267764	AC093567.1	lncRNA	7.00698	-1.88845	0.65127	-2.89964	0.00373591	NA
ENSG00000166589	CDH16	protein_coding	31.1868	4.98037	1.7176	2.89961	0.00373624	0.0494846
ENSG00000106028	SSBP1	protein_coding	1949.45	-0.257112	0.0886871	-2.89909	0.00374244	0.0495088
ENSG00000196605	ZNF846	protein_coding	64.5764	0.971555	0.335141	2.89895	0.00374418	0.0495088
ENSG00000164048	ZNF589	protein_coding	185.936	-0.394663	0.136166	-2.8984	0.00375077	0.0495159
ENSG00000099864	PALM	protein_coding	97.4075	1.31265	0.45289	2.89839	0.00375084	0.0495159
ENSG00000136891	TEX10	protein_coding	1349.88	-0.279562	0.0964644	-2.89809	0.00375445	0.0495233
ENSG00000141564	RPTOR	protein_coding	1020.82	0.468848	0.161818	2.89739	0.00376287	0.049594
ENSG00000105821	DNAJC2	protein_coding	1056.75	-0.392289	0.135464	-2.8959	0.00378077	0.0497499
ENSG00000043591	ADRB1	protein_coding	44.6397	0.797603	0.275426	2.89589	0.00378084	0.0497499
ENSG00000065978	YBX1	protein_coding	23267.2	0.385247	0.133047	2.89556	0.00378479	0.0497615
ENSG00000012983	MAP4K5	protein_coding	1151.04	-0.553725	0.191251	-2.89527	0.00378829	0.049767
ENSG00000091127	PUS7	protein_coding	805.085	-0.531148	0.183546	-2.89381	0.00380601	0.0499286
ENSG00000287260	AL357075.3	lncRNA	11.5977	1.3952	0.482144	2.89375	0.00380676	0.0499286
ENSG00000172915	NBEA	protein_coding	147.334	0.857501	0.296416	2.8929	0.00381706	0.0500233
ENSG00000279348	AC012513.3	TEC	57.7793	-0.653133	0.225839	-2.89203	0.00382756	0.0500998
ENSG00000184678	H2BC21	protein_coding	113.925	0.60269	0.208406	2.89191	0.00382908	0.0500998
ENSG00000164120	HPGD	protein_coding	1338.05	0.778318	0.269297	2.89018	0.00385022	0.0503357
ENSG00000133111	RFXAP	protein_coding	77.3149	0.614537	0.212653	2.88985	0.0038542	0.0503373
ENSG00000108021	TASOR2	protein_coding	2526.12	-0.416034	0.143973	-2.88966	0.00385656	0.0503373
ENSG00000226287	TMEM191A	transcribed_unprocessed_pseudogene	98.166	0.777145	0.269082	2.88813	0.00387536	0.0505419
ENSG00000165689	ENTR1	protein_coding	830.078	-0.477625	0.165445	-2.88692	0.00389037	0.0506969
ENSG00000156876	SASS6	protein_coding	529.164	-0.392716	0.136061	-2.88632	0.00389774	0.050752
ENSG00000172548	NIPAL4	protein_coding	88.5909	-1.20837	0.418694	-2.88604	0.00390127	0.0507572
ENSG00000159840	ZYX	protein_coding	1134.34	-0.36186	0.125402	-2.8856	0.00390663	0.0507861
ENSG00000233017	AL121832.1	lncRNA	6.54701	2.2477	0.779108	2.88496	0.0039146	NA
ENSG00000257218	GATC	protein_coding	421.127	0.322059	0.111654	2.88442	0.00392131	0.0509361
ENSG00000065559	MAP2K4	protein_coding	530.949	0.819985	0.284437	2.88284	0.00394112	0.0511525
ENSG00000114770	ABCC5	protein_coding	777.778	0.499888	0.173445	2.88211	0.00395023	0.0512296
ENSG00000107021	TBC1D13	protein_coding	739.487	0.248652	0.0863124	2.88084	0.00396619	0.0513631
ENSG00000111231	GPN3	protein_coding	640.661	-0.293904	0.102031	-2.88054	0.00396997	0.0513631
ENSG00000154814	OXNAD1	protein_coding	326.871	-0.446382	0.154965	-2.88053	0.00397003	0.0513631
ENSG00000089006	SNX5	protein_coding	1107.34	-0.443942	0.154139	-2.88014	0.003975	0.0513863
ENSG00000130304	SLC27A1	protein_coding	111.454	0.659665	0.229155	2.87869	0.00399336	0.0515825
ENSG00000144021	CIAO1	protein_coding	1092.45	-0.423351	0.147082	-2.87833	0.00399786	0.0515995
ENSG00000134531	EMP1	protein_coding	3868.8	-0.855544	0.29733	-2.87742	0.00400936	0.0517067
ENSG00000172031	EPHX4	protein_coding	278.382	-0.71737	0.249357	-2.87688	0.00401632	0.0517553
ENSG00000163754	GYG1	protein_coding	983.122	-0.434953	0.151324	-2.87431	0.00404905	0.0521356
ENSG00000214517	PPME1	protein_coding	2478.77	0.402709	0.140124	2.87394	0.0040538	0.0521459
ENSG00000164284	GRPEL2	protein_coding	585.253	-0.52135	0.181418	-2.87375	0.0040563	0.0521459
ENSG00000023171	GRAMD1B	protein_coding	128.974	2.08435	0.725398	2.87339	0.00406092	0.0521639
ENSG00000148308	GTF3C5	protein_coding	1238.88	0.247007	0.0859887	2.87255	0.00407168	0.0522608
ENSG00000162819	BROX	protein_coding	691.949	-0.426216	0.148405	-2.87198	0.00407911	0.0523147
ENSG00000197728	RPS26	protein_coding	4475.04	-0.291702	0.101602	-2.87103	0.00409141	0.0524167
ENSG00000135070	ISCA1	protein_coding	677.869	-0.340912	0.118749	-2.87086	0.00409353	0.0524167
ENSG00000197122	SRC	protein_coding	1336.46	-0.476037	0.165862	-2.87008	0.00410374	0.0525058
ENSG00000004059	ARF5	protein_coding	1050.38	0.491229	0.171179	2.86968	0.00410886	0.0525268
ENSG00000167525	PROCA1	protein_coding	126.798	0.882873	0.30768	2.86945	0.00411186	0.0525268
ENSG00000136868	SLC31A1	protein_coding	1364.45	0.53605	0.186832	2.86916	0.00411569	0.0525342
ENSG00000060762	MPC1	protein_coding	272.25	-0.565909	0.197315	-2.86805	0.00413006	0.0526761
ENSG00000186283	TOR3A	protein_coding	1153.96	-0.378609	0.132064	-2.86685	0.00414575	0.0528347
ENSG00000106615	RHEB	protein_coding	1784.17	-0.304551	0.106316	-2.86458	0.00417563	0.0531701
ENSG00000184887	BTBD6	protein_coding	593.177	0.290517	0.101425	2.86435	0.00417863	0.0531701
ENSG00000158828	PINK1	protein_coding	150.115	0.913984	0.319332	2.86218	0.00420741	0.0534891
ENSG00000165804	ZNF219	protein_coding	726.43	0.598337	0.209066	2.86196	0.00421031	0.0534891
ENSG00000144136	SLC20A1	protein_coding	4734.24	-0.454082	0.158678	-2.86165	0.00421436	0.0534986
ENSG00000197885	NKIRAS1	protein_coding	290.691	0.606368	0.211973	2.86059	0.00422852	0.0536363
ENSG00000166246	C16orf71	protein_coding	26.4706	1.2298	0.429985	2.86009	0.00423516	0.0536785
ENSG00000185924	RTN4RL1	protein_coding	22.562	1.33529	0.466973	2.85947	0.00424348	0.0537419
ENSG00000157856	DRC1	protein_coding	36.7834	1.54726	0.541416	2.8578	0.00426589	0.0539835
ENSG00000020577	SAMD4A	protein_coding	641.54	-0.47716	0.167023	-2.85685	0.0042787	0.0541033
ENSG00000142949	PTPRF	protein_coding	6172.87	0.415078	0.145355	2.85561	0.00429541	0.0542722
ENSG00000163931	TKT	protein_coding	14822.3	0.509349	0.178385	2.85534	0.00429911	0.0542767
ENSG00000182752	PAPPA	protein_coding	15.9556	1.48095	0.518842	2.85434	0.00431261	0.0544047
ENSG00000047578	KIAA0556	protein_coding	704.973	0.460201	0.161355	2.85209	0.00434324	0.0547485
ENSG00000259137	AL109766.1	processed_pseudogene	4.65028	-2.11125	0.740329	-2.85177	0.0043476	NA
ENSG00000106025	TSPAN12	protein_coding	36.2999	-0.787537	0.27618	-2.85154	0.00435082	0.0547563
ENSG00000225921	NOL7	protein_coding	890.05	-0.450749	0.158079	-2.85141	0.00435256	0.0547563
ENSG00000263718	SEPTIN9-DT	lncRNA	29.0949	1.21619	0.426536	2.85131	0.004354	0.0547563
ENSG00000131116	ZNF428	protein_coding	162.079	0.57373	0.201272	2.85053	0.00436468	0.054848
ENSG00000109184	DCUN1D4	protein_coding	935.086	-0.376257	0.132026	-2.84987	0.00437374	0.0549192
ENSG00000137171	KLC4	protein_coding	237.54	0.634025	0.2225	2.84955	0.00437816	0.0549214
ENSG00000104356	POP1	protein_coding	826.051	-0.633124	0.222198	-2.84936	0.00438069	0.0549214
ENSG00000171202	TMEM126A	protein_coding	702.228	-0.281359	0.0987559	-2.84904	0.00438518	0.0549351
ENSG00000144560	VGLL4	protein_coding	253.493	0.824634	0.289519	2.84829	0.00439544	0.0549858
ENSG00000144655	CSRNP1	protein_coding	246.382	-0.521046	0.182948	-2.84806	0.00439873	0.0549858
ENSG00000128965	CHAC1	protein_coding	271.601	-1.17338	0.412019	-2.84788	0.00440111	0.0549858
ENSG00000184661	CDCA2	protein_coding	758.216	-0.339778	0.119326	-2.84748	0.00440675	0.0549858
ENSG00000099377	HSD3B7	protein_coding	136.702	0.427053	0.149985	2.84731	0.00440909	0.0549858
ENSG00000205362	MT1A	protein_coding	51.8423	-0.696082	0.244479	-2.84721	0.00441038	0.0549858
ENSG00000159761	C16orf86	protein_coding	6.24431	2.15345	0.756432	2.84685	0.00441537	NA
ENSG00000100949	RABGGTA	protein_coding	279.066	0.525482	0.184595	2.84668	0.00441774	0.0549858
ENSG00000163935	SFMBT1	protein_coding	1320.74	0.327362	0.114999	2.84666	0.00441807	0.0549858
ENSG00000158296	SLC13A3	protein_coding	195.341	-0.618997	0.217462	-2.84646	0.00442084	0.0549858
ENSG00000174137	FAM53A	protein_coding	34.4627	0.921683	0.323819	2.84629	0.00442317	0.0549858
ENSG00000178301	AQP11	protein_coding	102.271	0.6834	0.24016	2.8456	0.00443275	0.0549865
ENSG00000134398	ERN2	protein_coding	12.123	2.08299	0.732051	2.84542	0.00443533	0.0549865
ENSG00000164134	NAA15	protein_coding	2170.53	-0.38959	0.13692	-2.84538	0.00443584	0.0549865
ENSG00000177138	FAM9B	protein_coding	20.499	1.25115	0.43977	2.84502	0.0044409	0.0549865
ENSG00000123505	AMD1	protein_coding	2478.39	-0.413155	0.145223	-2.84496	0.00444166	0.0549865
ENSG00000110628	SLC22A18	protein_coding	204.345	0.836741	0.294128	2.84482	0.00444365	0.0549865
ENSG00000119943	PYROXD2	protein_coding	264.642	0.488273	0.17165	2.84458	0.00444699	0.0549865
ENSG00000135763	URB2	protein_coding	1083.5	-0.678434	0.23855	-2.84399	0.00445522	0.0550113
ENSG00000169136	ATF5	protein_coding	410.77	0.367912	0.129367	2.84395	0.00445578	0.0550113
ENSG00000223552	CCR5AS	lncRNA	23.4971	-1.27276	0.447581	-2.84365	0.00446002	0.0550217
ENSG00000253348	AC008514.1	lncRNA	79.2287	1.28407	0.451659	2.84301	0.0044689	0.0550675
ENSG00000183421	RIPK4	protein_coding	1180.56	0.583084	0.205127	2.84254	0.00447552	0.0550675
ENSG00000100908	EMC9	protein_coding	282.706	-0.369422	0.129965	-2.84248	0.00447641	0.0550675
ENSG00000112812	PRSS16	protein_coding	221.526	0.565502	0.198951	2.84241	0.00447734	0.0550675
ENSG00000070371	CLTCL1	protein_coding	161.661	0.580152	0.204225	2.84075	0.0045007	0.0552541
ENSG00000143442	POGZ	protein_coding	1165.34	0.350642	0.123436	2.84069	0.00450165	0.0552541
ENSG00000137809	ITGA11	protein_coding	56.3365	0.757446	0.266649	2.84061	0.00450274	0.0552541
ENSG00000213965	NUDT19	protein_coding	231.738	-0.591252	0.208162	-2.84035	0.00450643	0.0552575
ENSG00000155100	OTUD6B	protein_coding	560.401	-0.734562	0.258648	-2.84001	0.00451123	0.0552745
ENSG00000154114	TBCEL	protein_coding	300.368	-0.650889	0.229211	-2.8397	0.00451563	0.0552866
ENSG00000145736	GTF2H2	protein_coding	79.4102	-0.660774	0.232752	-2.83896	0.00452604	0.0553086
ENSG00000159915	ZNF233	protein_coding	14.8561	1.48092	0.521661	2.83885	0.00452765	0.0553086
ENSG00000134504	KCTD1	protein_coding	517.532	0.524765	0.184851	2.83885	0.00452767	0.0553086
ENSG00000196814	MVB12B	protein_coding	61.3644	0.709438	0.249993	2.83783	0.00454212	0.0554433
ENSG00000141968	VAV1	protein_coding	299.422	-0.480905	0.1695	-2.8372	0.0045511	0.0555111
ENSG00000089060	SLC8B1	protein_coding	640.826	-0.604028	0.212931	-2.83673	0.00455785	0.0555516
ENSG00000285103	AL451123.1	lncRNA	10.5529	2.18109	0.768946	2.83647	0.00456148	0.0555541
ENSG00000079150	FKBP7	protein_coding	74.7651	0.713865	0.251735	2.83578	0.00457136	0.0556325
ENSG00000173077	DELEC1	lncRNA	3.48009	3.89554	1.37383	2.83553	0.00457494	NA
ENSG00000099204	ABLIM1	protein_coding	3117.51	-0.393433	0.138777	-2.835	0.00458257	0.0557271
ENSG00000184924	PTRHD1	protein_coding	160.151	0.607327	0.21427	2.8344	0.00459117	0.0557898
ENSG00000103485	QPRT	protein_coding	15.1763	2.41636	0.853111	2.83241	0.00461985	0.0560962
ENSG00000140398	NEIL1	protein_coding	120.517	0.665654	0.235042	2.83207	0.00462483	0.0561147
ENSG00000188452	CERKL	protein_coding	49.8666	1.2205	0.431041	2.83153	0.00463263	0.0561671
ENSG00000175471	MCTP1	protein_coding	496.287	-0.367472	0.129822	-2.83058	0.00464637	0.0562917
ENSG00000172794	RAB37	protein_coding	54.6429	1.34742	0.476093	2.83016	0.00465249	0.0563237
ENSG00000113916	BCL6	protein_coding	375.4	1.10446	0.390441	2.82876	0.00467285	0.0565274
ENSG00000181418	DDN	protein_coding	53.7364	-0.932176	0.329563	-2.82853	0.0046763	0.0565274
ENSG00000181472	ZBTB2	protein_coding	475.287	-0.442654	0.156522	-2.82806	0.00468313	0.0565678
ENSG00000198700	IPO9	protein_coding	2222.34	0.284097	0.100482	2.82734	0.0046937	0.0566532
ENSG00000198824	CHAMP1	protein_coding	981.899	-0.435393	0.154019	-2.82688	0.00470043	0.0566843
ENSG00000196922	ZNF252P	transcribed_unprocessed_pseudogene	369.469	-0.54181	0.191677	-2.82668	0.00470328	0.0566843
ENSG00000184515	BEX5	protein_coding	30.1907	-0.790896	0.27988	-2.82584	0.00471574	0.0567426
ENSG00000143224	PPOX	protein_coding	149.191	0.527496	0.186671	2.8258	0.0047162	0.0567426
ENSG00000169583	CLIC3	protein_coding	9.8605	2.46227	0.871401	2.82564	0.00471863	0.0567426
ENSG00000154839	SKA1	protein_coding	291.04	-0.437977	0.155043	-2.82487	0.00472997	0.0568368
ENSG00000106524	ANKMY2	protein_coding	704.681	0.325932	0.115426	2.82374	0.00474676	0.0569791
ENSG00000173846	PLK3	protein_coding	195.165	-0.494546	0.175148	-2.82359	0.00474885	0.0569791
ENSG00000167925	GHDC	protein_coding	480.139	0.373341	0.132325	2.82139	0.00478159	0.0573295
ENSG00000074855	ANO8	protein_coding	189.86	0.64893	0.230073	2.82054	0.0047943	0.0574394
ENSG00000027869	SH2D2A	protein_coding	16.2973	-1.37107	0.486435	-2.81861	0.00482326	0.0575932
ENSG00000101109	STK4	protein_coding	2442.37	-0.462211	0.16399	-2.81853	0.00482443	0.0575932
ENSG00000075651	PLD1	protein_coding	561.015	0.798107	0.283169	2.81848	0.00482515	0.0575932
ENSG00000100027	YPEL1	protein_coding	15.2401	1.52377	0.54064	2.81845	0.0048256	0.0575932
ENSG00000101654	RNMT	protein_coding	549.117	-0.355391	0.126097	-2.81839	0.00482647	0.0575932
ENSG00000185728	YTHDF3	protein_coding	2013.6	0.437131	0.155107	2.81826	0.00482847	0.0575932
ENSG00000178531	CTXN1	protein_coding	86.7915	0.695692	0.246878	2.81796	0.00483304	0.0576053
ENSG00000270629	NBPF14	protein_coding	268.236	-0.49052	0.174097	-2.81751	0.00483973	0.0576389
ENSG00000173175	ADCY5	protein_coding	71.7261	1.37189	0.486951	2.8173	0.00484297	0.0576389
ENSG00000269113	TRABD2B	protein_coding	62.1812	1.39759	0.496123	2.81703	0.00484707	0.0576452
ENSG00000169258	GPRIN1	protein_coding	248.536	0.617333	0.219222	2.81602	0.00486226	0.0577835
ENSG00000185033	SEMA4B	protein_coding	3781.93	-0.537331	0.190881	-2.81501	0.0048776	0.0579233
ENSG00000237943	PRKCQ-AS1	lncRNA	82.0378	-0.633094	0.225046	-2.81318	0.00490543	0.0582111
ENSG00000102743	SLC25A15	protein_coding	443.679	-0.633932	0.225514	-2.81105	0.00493796	0.0585542
ENSG00000183828	NUDT14	protein_coding	181.477	0.536067	0.190744	2.8104	0.004948	0.0586304
ENSG00000091622	PITPNM3	protein_coding	238.068	0.772957	0.275102	2.8097	0.0049587	0.0587142
ENSG00000145332	KLHL8	protein_coding	440.06	-0.580224	0.206584	-2.80866	0.00497475	0.0587309
ENSG00000111834	RSPH4A	protein_coding	23.3704	1.32089	0.470319	2.8085	0.00497733	0.0587309
ENSG00000168398	BDKRB2	protein_coding	21.2623	1.85767	0.661452	2.80848	0.00497765	0.0587309
ENSG00000165304	MELK	protein_coding	1464.91	-0.620691	0.221017	-2.80834	0.00497981	0.0587309
ENSG00000198642	KLHL9	protein_coding	695.926	0.460245	0.163892	2.80822	0.00498168	0.0587309
ENSG00000181085	MAPK15	protein_coding	125.982	0.819834	0.291943	2.8082	0.00498186	0.0587309
ENSG00000010278	CD9	protein_coding	5171.98	-0.613977	0.218658	-2.80793	0.00498611	0.0587382
ENSG00000105701	FKBP8	protein_coding	2640.45	0.429625	0.153043	2.80723	0.00499702	0.0588083
ENSG00000111716	LDHB	protein_coding	1086.19	-0.464846	0.165598	-2.80708	0.00499932	0.0588083
ENSG00000166165	CKB	protein_coding	125.029	0.610831	0.217629	2.80675	0.0050044	0.0588253
ENSG00000179546	HTR1D	protein_coding	251.128	1.01187	0.360628	2.80585	0.00501847	0.058948
ENSG00000162729	IGSF8	protein_coding	398.061	0.48863	0.174168	2.80551	0.00502363	0.0589616
ENSG00000138380	CARF	protein_coding	117.649	0.937116	0.334052	2.8053	0.00502692	0.0589616
ENSG00000149823	VPS51	protein_coding	1159.48	0.475553	0.169573	2.80442	0.00504076	0.0590524
ENSG00000179387	ELMOD2	protein_coding	367.059	0.483305	0.172342	2.80434	0.00504195	0.0590524
ENSG00000275835	TUBGCP5	protein_coding	525.295	-0.332759	0.118688	-2.80365	0.00505278	0.0591365
ENSG00000077238	IL4R	protein_coding	1216.1	-0.458139	0.163458	-2.80279	0.00506632	0.0592522
ENSG00000204516	MICB	protein_coding	798.973	-0.346538	0.123678	-2.80194	0.00507956	0.059363
ENSG00000173264	GPR137	protein_coding	402.438	0.374797	0.133774	2.80172	0.00508312	0.059363
ENSG00000254986	DPP3	protein_coding	1993.47	0.265228	0.0946982	2.80077	0.00509813	0.0594953
ENSG00000153944	MSI2	protein_coding	1290.09	0.54792	0.195762	2.79891	0.00512753	0.059722
ENSG00000197780	TAF13	protein_coding	499.413	-0.563498	0.201336	-2.79879	0.00512948	0.059722
ENSG00000198276	UCKL1	protein_coding	339.423	0.385134	0.137624	2.79846	0.00513467	0.059722
ENSG00000137714	FDX1	protein_coding	930.45	-0.277378	0.099118	-2.79846	0.00513472	0.059722
ENSG00000139182	CLSTN3	protein_coding	1378.46	0.608387	0.217407	2.79838	0.00513599	0.059722
ENSG00000103966	EHD4	protein_coding	1029.16	-0.377932	0.135092	-2.79758	0.00514869	0.0598268
ENSG00000261175	LINC02188	lncRNA	149.461	-0.588816	0.210521	-2.79694	0.00515889	0.0599023
ENSG00000175221	MED16	protein_coding	1086.27	0.403881	0.144434	2.7963	0.00516917	0.0599787
ENSG00000170522	ELOVL6	protein_coding	1248.09	-0.781341	0.2796	-2.79449	0.0051981	0.0602712
ENSG00000073921	PICALM	protein_coding	5917.96	-0.327024	0.117116	-2.79231	0.00523327	0.060604
ENSG00000070366	SMG6	protein_coding	509.537	0.394364	0.141245	2.79207	0.00523726	0.060604
ENSG00000133640	LRRIQ1	protein_coding	18.1812	1.52053	0.544641	2.79179	0.00524168	0.060604
ENSG00000008300	CELSR3	protein_coding	967.87	0.435276	0.155913	2.79179	0.00524177	0.060604
ENSG00000129116	PALLD	protein_coding	374.003	-0.348271	0.124874	-2.78898	0.00528749	0.0610705
ENSG00000163714	U2SURP	protein_coding	3368.31	0.343432	0.123152	2.78869	0.00529217	0.0610705
ENSG00000104774	MAN2B1	protein_coding	413.471	0.40231	0.144269	2.78861	0.00529343	0.0610705
ENSG00000172590	MRPL52	protein_coding	1050.36	-0.452302	0.162304	-2.78676	0.00532383	0.0613556
ENSG00000066697	MSANTD3	protein_coding	866.782	-0.647453	0.232341	-2.78664	0.00532572	0.0613556
ENSG00000100147	CCDC134	protein_coding	258.24	-0.381275	0.136834	-2.7864	0.00532979	0.0613588
ENSG00000184208	C22orf46	transcribed_unitary_pseudogene	658.984	0.29984	0.107665	2.78492	0.00535404	0.0615745
ENSG00000180104	EXOC3	protein_coding	1636.49	0.349275	0.125422	2.7848	0.00535613	0.0615745
ENSG00000127080	IPPK	protein_coding	156.719	-0.904937	0.325094	-2.78362	0.00537566	0.0617553
ENSG00000180902	D2HGDH	protein_coding	364.762	0.427907	0.153751	2.78312	0.00538394	0.0618066
ENSG00000175662	TOM1L2	protein_coding	1038.3	0.496368	0.178387	2.78254	0.00539347	0.0618721
ENSG00000228444	AL137244.1	lncRNA	2.01647	4.11519	1.47905	2.78233	0.00539708	NA
ENSG00000144524	COPS7B	protein_coding	914.963	0.240143	0.0863204	2.782	0.00540255	0.0618855
ENSG00000188690	UROS	protein_coding	1267.26	-0.278726	0.100197	-2.78179	0.00540602	0.0618855
ENSG00000134900	TPP2	protein_coding	2074.37	-0.254788	0.0915916	-2.78178	0.0054061	0.0618855
ENSG00000111269	CREBL2	protein_coding	971.136	0.620647	0.223205	2.78061	0.00542563	0.0619542
ENSG00000182963	GJC1	protein_coding	352.734	-0.339117	0.121966	-2.78042	0.00542882	0.0619542
ENSG00000141295	SCRN2	protein_coding	272.59	0.545873	0.196334	2.78033	0.00543044	0.0619542
ENSG00000138835	RGS3	protein_coding	1194.65	-0.318644	0.114607	-2.78031	0.00543065	0.0619542
ENSG00000122642	FKBP9	protein_coding	1859.2	0.381441	0.137207	2.78004	0.0054352	0.0619542
ENSG00000260193	LINC02846	lncRNA	8.47682	1.97527	0.710542	2.77995	0.00543677	0.0619542
ENSG00000002586	CD99	protein_coding	1259.34	0.442929	0.159339	2.77979	0.0054394	0.0619542
ENSG00000198874	TYW1	protein_coding	450.853	0.395327	0.142236	2.77937	0.00544637	0.0619542
ENSG00000134198	TSPAN2	protein_coding	35.0045	0.829006	0.298273	2.77935	0.00544681	0.0619542
ENSG00000197170	PSMD12	protein_coding	1710.78	-0.304624	0.109611	-2.77914	0.00545035	0.0619542
ENSG00000163517	HDAC11	protein_coding	192.576	0.717921	0.258403	2.7783	0.00546439	0.0619588
ENSG00000061794	MRPS35	protein_coding	2410.8	-0.637895	0.229604	-2.77823	0.00546553	0.0619588
ENSG00000101695	RNF125	protein_coding	73.8253	-0.874726	0.314853	-2.7782	0.00546601	0.0619588
ENSG00000128283	CDC42EP1	protein_coding	1154.21	-0.615423	0.221518	-2.7782	0.00546605	0.0619588
ENSG00000003056	M6PR	protein_coding	3202.75	-0.354565	0.127665	-2.7773	0.00548118	0.0620868
ENSG00000117971	CHRNB4	protein_coding	7.96753	2.29547	0.826701	2.77666	0.00549208	0.0621669
ENSG00000125124	BBS2	protein_coding	746.983	0.535429	0.192864	2.7762	0.00549985	0.0621835
ENSG00000147536	GINS4	protein_coding	646.773	-0.507353	0.182756	-2.77612	0.00550123	0.0621835
ENSG00000130518	IQCN	protein_coding	56.4075	-0.850885	0.306606	-2.77518	0.00551715	0.06232
ENSG00000099139	PCSK5	protein_coding	1326.88	0.735772	0.26516	2.77482	0.00552317	0.0623445
ENSG00000068097	HEATR6	protein_coding	468.555	0.293446	0.105778	2.77417	0.00553425	0.0624096
ENSG00000198873	GRK5	protein_coding	194.688	0.572759	0.206501	2.77364	0.00554338	0.0624096
ENSG00000165644	COMTD1	protein_coding	250.352	-0.349133	0.125876	-2.77363	0.00554352	0.0624096
ENSG00000187860	CCDC157	protein_coding	35.3281	0.899031	0.324141	2.77358	0.00554436	0.0624096
ENSG00000160191	PDE9A	protein_coding	395.892	-0.475043	0.171383	-2.77182	0.00557442	0.0626645
ENSG00000094631	HDAC6	protein_coding	516.781	0.440895	0.159089	2.77137	0.00558216	0.0626645
ENSG00000153551	CMTM7	protein_coding	526.243	-0.336682	0.121494	-2.77119	0.00558522	0.0626645
ENSG00000197180	CH17-340M24.3	lncRNA	48.0832	0.823331	0.297111	2.77112	0.00558635	0.0626645
ENSG00000106771	TMEM245	protein_coding	3844.3	-0.616247	0.222399	-2.77091	0.00558998	0.0626645
ENSG00000164251	F2RL1	protein_coding	2922.99	-0.419644	0.151454	-2.77076	0.00559251	0.0626645
ENSG00000086696	HSD17B2	protein_coding	707.517	0.798081	0.288046	2.77067	0.00559408	0.0626645
ENSG00000188707	ZBED6CL	protein_coding	125.801	0.572384	0.20675	2.76848	0.00563192	0.0630448
ENSG00000173145	NOC3L	protein_coding	1019.81	-0.573021	0.206999	-2.76823	0.00563613	0.0630484
ENSG00000266680	AL135905.1	lncRNA	10.9373	1.76823	0.638889	2.76766	0.0056461	0.0631163
ENSG00000130935	NOL11	protein_coding	1317.17	-0.376635	0.136102	-2.7673	0.00565232	0.0631423
ENSG00000233198	RNF224	protein_coding	33.2929	1.18355	0.427828	2.76642	0.00566756	0.0632286
ENSG00000197451	HNRNPAB	protein_coding	5400.41	-0.366255	0.132394	-2.7664	0.00566786	0.0632286
ENSG00000049541	RFC2	protein_coding	1218.93	-0.323558	0.116976	-2.76601	0.00567469	0.06323
ENSG00000073536	NLE1	protein_coding	658.589	-0.778366	0.281419	-2.76586	0.0056773	0.06323
ENSG00000122786	CALD1	protein_coding	617.604	0.386456	0.139732	2.76571	0.00567998	0.06323
ENSG00000257242	LINC01619	lncRNA	5.22088	2.52662	0.913649	2.76541	0.00568511	NA
ENSG00000172671	ZFAND4	protein_coding	181.729	-0.472698	0.170939	-2.76529	0.00568718	0.06323
ENSG00000133710	SPINK5	protein_coding	15.6462	1.40938	0.509669	2.76527	0.0056875	0.06323
ENSG00000188428	BLOC1S5	protein_coding	138.795	-0.478963	0.173297	-2.76383	0.00571274	0.0634475
ENSG00000187634	SAMD11	protein_coding	20.5909	1.93127	0.698797	2.76371	0.00571489	0.0634475
ENSG00000196781	TLE1	protein_coding	1042.27	-0.299013	0.108215	-2.76314	0.00572485	0.0635145
ENSG00000168079	SCARA5	protein_coding	23.6129	2.1426	0.775504	2.76284	0.00573003	0.0635285
ENSG00000139131	YARS2	protein_coding	631.831	-0.361702	0.131017	-2.76073	0.00576726	0.0638974
ENSG00000225169	BRI3P1	processed_pseudogene	1.88072	4.01951	1.45602	2.76062	0.00576921	NA
ENSG00000178385	PLEKHM3	protein_coding	176.356	0.539601	0.195556	2.75932	0.00579213	0.0641291
ENSG00000128245	YWHAH	protein_coding	1924.44	-0.32159	0.116571	-2.75874	0.00580245	0.0641996
ENSG00000096060	FKBP5	protein_coding	1382.54	-0.326572	0.118458	-2.75686	0.00583588	0.0645253
ENSG00000166833	NAV2	protein_coding	917.353	-0.676019	0.245319	-2.75567	0.00585719	0.0646988
ENSG00000248932	AC046134.2	lncRNA	21.9983	1.00131	0.363397	2.75542	0.00586177	0.0646988
ENSG00000123106	CCDC91	protein_coding	254.377	-0.388308	0.14093	-2.75532	0.00586355	0.0646988
ENSG00000175591	P2RY2	protein_coding	1284.6	-0.620334	0.225236	-2.75415	0.00588452	0.064886
ENSG00000181026	AEN	protein_coding	949.416	-0.714723	0.259582	-2.75336	0.00589869	0.0649722
ENSG00000161395	PGAP3	protein_coding	212.388	0.791963	0.287645	2.75327	0.00590037	0.0649722
ENSG00000064313	TAF2	protein_coding	903.33	0.277405	0.100787	2.75239	0.00591625	0.0650919
ENSG00000241058	NSUN6	protein_coding	179.119	-0.452646	0.164466	-2.75222	0.00591928	0.0650919
ENSG00000159618	ADGRG5	protein_coding	46.0188	-0.826364	0.300294	-2.75185	0.00592597	0.0651165
ENSG00000129347	KRI1	protein_coding	618.972	-0.308497	0.112114	-2.75165	0.00592955	0.0651165
ENSG00000155438	NIFK	protein_coding	637.092	-0.474846	0.172649	-2.75035	0.00595314	0.0653313
ENSG00000102531	FNDC3A	protein_coding	1865.31	0.363728	0.132304	2.74919	0.00597426	0.0654397
ENSG00000198794	SCAMP5	protein_coding	280.6	0.542443	0.197312	2.74917	0.00597468	0.0654397
ENSG00000196074	SYCP2	protein_coding	91.5839	0.533098	0.193914	2.74914	0.00597514	0.0654397
ENSG00000134986	NREP	protein_coding	6.74482	2.03323	0.739812	2.74831	0.00599034	NA
ENSG00000049323	LTBP1	protein_coding	46.3877	0.740437	0.269489	2.74756	0.006004	0.0657113
ENSG00000246877	DNM1P35	lncRNA	7.30116	2.19468	0.798848	2.7473	0.00600877	NA
ENSG00000127838	PNKD	protein_coding	1046.14	0.418375	0.152287	2.74728	0.00600917	0.0657236
ENSG00000254788	CKLF-CMTM1	protein_coding	4.96077	-1.87056	0.680953	-2.74697	0.00601482	NA
ENSG00000197557	TTC30A	protein_coding	107.686	1.02258	0.372391	2.74597	0.00603314	0.0659412
ENSG00000163879	DNALI1	protein_coding	62.4332	1.39819	0.509234	2.74567	0.00603874	0.0659579
ENSG00000139116	KIF21A	protein_coding	1938.27	-0.325675	0.118671	-2.74436	0.00606296	0.0661778
ENSG00000197748	CFAP43	protein_coding	49.8247	0.943713	0.343929	2.74392	0.00607111	0.0662221
ENSG00000187531	SIRT7	protein_coding	686.816	0.362739	0.13223	2.74324	0.00608356	0.0662422
ENSG00000140279	DUOX2	protein_coding	17.5854	1.86046	0.678251	2.74303	0.00608753	0.0662422
ENSG00000037474	NSUN2	protein_coding	3471.19	-0.412782	0.150487	-2.74297	0.00608856	0.0662422
ENSG00000123636	BAZ2B	protein_coding	1299.62	0.451323	0.16454	2.74293	0.00608931	0.0662422
ENSG00000230067	HSPD1P6	transcribed_processed_pseudogene	8.23541	-1.43438	0.522993	-2.74265	0.00609462	0.0662555
ENSG00000114796	KLHL24	protein_coding	164.361	0.78056	0.284652	2.74215	0.00610381	0.0663108
ENSG00000127311	HELB	protein_coding	112.702	-0.582321	0.21243	-2.74124	0.00612082	0.0664511
ENSG00000172331	BPGM	protein_coding	174.211	-0.462628	0.168816	-2.74043	0.00613592	0.0665704
ENSG00000169981	ZNF35	protein_coding	137.49	-0.750817	0.274006	-2.74015	0.00614117	0.0665828
ENSG00000040608	RTN4R	protein_coding	94.6574	0.698698	0.25504	2.73956	0.00615209	0.0666462
ENSG00000213563	C8orf82	protein_coding	592.275	0.602439	0.219917	2.73939	0.00615525	0.0666462
ENSG00000159322	ADPGK	protein_coding	1042.5	-0.279719	0.102125	-2.73898	0.00616301	0.0666856
ENSG00000278266	AC079949.2	lncRNA	31.1919	-1.0937	0.399403	-2.73835	0.00617486	0.0667675
ENSG00000102890	ELMO3	protein_coding	307.373	0.480212	0.175379	2.73814	0.00617882	0.0667675
ENSG00000135974	C2orf49	protein_coding	342.574	0.377818	0.138	2.7378	0.00618509	0.066768
ENSG00000116830	TTF2	protein_coding	1081.86	-0.352199	0.128648	-2.7377	0.00618711	0.066768
ENSG00000161653	NAGS	protein_coding	150.84	-0.5698	0.208251	-2.73612	0.00621675	0.0670414
ENSG00000204130	RUFY2	protein_coding	410.646	-0.595089	0.21751	-2.73591	0.00622072	0.0670414
ENSG00000137497	NUMA1	protein_coding	5429.78	0.227485	0.0831719	2.73512	0.00623573	0.0671585
ENSG00000204386	NEU1	protein_coding	756.566	0.478701	0.175045	2.73473	0.00624319	0.0671941
ENSG00000198952	SMG5	protein_coding	2857.86	-0.496625	0.181716	-2.73297	0.00627664	0.0675093
ENSG00000067955	CBFB	protein_coding	1594.58	-0.836994	0.306287	-2.73271	0.00628149	0.0675167
ENSG00000005339	CREBBP	protein_coding	2214.1	0.274232	0.100389	2.73168	0.00630129	0.0676846
ENSG00000146433	TMEM181	protein_coding	1310.28	-0.492037	0.180214	-2.7303	0.00632771	0.0678905
ENSG00000163811	WDR43	protein_coding	2177.19	-0.582267	0.213266	-2.73024	0.00632885	0.0678905
ENSG00000125731	SH2D3A	protein_coding	708.589	-0.46873	0.171716	-2.72968	0.00633959	0.0679607
ENSG00000265666	RARA-AS1	lncRNA	14.6524	1.18212	0.433221	2.72869	0.00635873	0.0681209
ENSG00000185015	CA13	protein_coding	227.835	-0.474058	0.173748	-2.72842	0.00636389	0.0681311
ENSG00000081721	DUSP12	protein_coding	418.658	-0.33567	0.12306	-2.72769	0.00637787	0.0682356
ENSG00000183691	NOG	protein_coding	58.323	-0.565648	0.207411	-2.72719	0.00638768	0.0682955
ENSG00000211456	SACM1L	protein_coding	1330.08	0.28796	0.105632	2.72608	0.00640924	0.0684808
ENSG00000235649	MXRA5Y	unprocessed_pseudogene	5.3094	2.50092	0.917886	2.72466	0.00643685	NA
ENSG00000247077	PGAM5	protein_coding	1664.4	-0.37861	0.138963	-2.72454	0.00643905	0.068754
ENSG00000288066	AC097448.1	lncRNA	183.704	0.664965	0.244123	2.72389	0.0064518	0.0688187
ENSG00000187730	GABRD	protein_coding	39.7116	0.879047	0.322752	2.7236	0.00645744	0.0688187
ENSG00000140650	PMM2	protein_coding	583.201	-0.323123	0.11864	-2.72356	0.00645825	0.0688187
ENSG00000095574	IKZF5	protein_coding	324.568	-0.511738	0.187907	-2.72336	0.00646211	0.0688187
ENSG00000170417	TMEM182	protein_coding	115.873	-0.442972	0.162687	-2.72284	0.00647231	0.068882
ENSG00000272763	AC103702.2	lncRNA	246.074	-0.378886	0.139168	-2.72251	0.00647874	0.0688899
ENSG00000163938	GNL3	protein_coding	2398.89	-0.482288	0.177163	-2.72229	0.0064832	0.0688899
ENSG00000140526	ABHD2	protein_coding	2951.29	-0.594281	0.218313	-2.72215	0.00648581	0.0688899
ENSG00000225339	AL354740.1	lncRNA	13.9749	-1.33814	0.491644	-2.72177	0.00649333	0.0689246
ENSG00000130340	SNX9	protein_coding	1278.95	-0.289448	0.106366	-2.72124	0.00650377	0.0689302
ENSG00000089091	DZANK1	protein_coding	27.7446	1.2513	0.459837	2.72119	0.00650481	0.0689302
ENSG00000100461	RBM23	protein_coding	1721.92	0.309613	0.113782	2.72109	0.00650663	0.0689302
ENSG00000162878	PKDCC	protein_coding	1400.29	1.03772	0.381411	2.72074	0.0065135	0.0689421
ENSG00000250320	EDIL3-DT	lncRNA	9.26284	1.93859	0.712626	2.72034	0.00652147	0.0689421
ENSG00000123191	ATP7B	protein_coding	177.442	1.02232	0.375816	2.72027	0.00652286	0.0689421
ENSG00000140092	FBLN5	protein_coding	75.2698	0.584213	0.21477	2.72017	0.00652477	0.0689421
ENSG00000168477	TNXB	protein_coding	12.3538	1.76763	0.650194	2.71862	0.0065554	0.0692125
ENSG00000014914	MTMR11	protein_coding	452.441	0.626931	0.230621	2.71845	0.00655891	0.0692125
ENSG00000186687	LYRM7	protein_coding	406.849	-0.530586	0.19522	-2.71788	0.00657009	0.0692499
ENSG00000186976	EFCAB6	protein_coding	11.705	1.97895	0.728133	2.71784	0.006571	0.0692499
ENSG00000136286	MYO1G	protein_coding	3.57851	-2.16577	0.796939	-2.71761	0.0065755	NA
ENSG00000147174	GCNA	protein_coding	39.5254	-1.03501	0.380865	-2.71753	0.00657715	0.0692696
ENSG00000260196	AC124798.1	lncRNA	159.864	-0.85755	0.3157	-2.71634	0.00660072	0.0694727
ENSG00000178796	RIIAD1	protein_coding	2.26034	4.25777	1.56762	2.71608	0.00660602	NA
ENSG00000109536	FRG1	protein_coding	511.236	0.464617	0.171075	2.71586	0.00661029	0.0695282
ENSG00000005022	SLC25A5	protein_coding	5896.6	-0.263569	0.0970865	-2.71479	0.00663178	0.069709
ENSG00000172716	SLFN11	protein_coding	1465.45	-0.450109	0.165837	-2.71416	0.00664444	0.0697968
ENSG00000198157	HMGN5	protein_coding	299.068	-0.550219	0.202799	-2.71313	0.00666519	0.0699694
ENSG00000218175	AC016739.1	processed_pseudogene	90.3613	-0.536308	0.197703	-2.71269	0.00667393	0.0699898
ENSG00000070018	LRP6	protein_coding	1315.85	-0.43318	0.159692	-2.7126	0.00667578	0.0699898
ENSG00000144959	NCEH1	protein_coding	6480.86	-0.452532	0.166847	-2.71225	0.00668274	0.0700175
ENSG00000091262	ABCC6	protein_coding	126.906	0.71729	0.26458	2.71105	0.00670707	0.0702177
ENSG00000164331	ANKRA2	protein_coding	203.675	0.483764	0.178453	2.71088	0.00671052	0.0702177
ENSG00000137960	GIPC2	protein_coding	278.95	-0.616689	0.22752	-2.71048	0.00671863	0.0702572
ENSG00000162139	NEU3	protein_coding	966.72	-0.555424	0.205058	-2.70862	0.00675634	0.070606
ENSG00000088325	TPX2	protein_coding	8149.98	-0.247442	0.0913849	-2.70769	0.00677533	0.0707194
ENSG00000134070	IRAK2	protein_coding	732.293	-0.541079	0.199858	-2.70731	0.006783	0.0707194
ENSG00000174007	CEP19	protein_coding	165.35	0.605815	0.223804	2.7069	0.00679152	0.0707194
ENSG00000135372	NAT10	protein_coding	1932.78	-0.453632	0.167613	-2.70642	0.00680131	0.0707194
ENSG00000054282	SDCCAG8	protein_coding	848.672	-0.308554	0.114009	-2.7064	0.00680165	0.0707194
ENSG00000163888	CAMK2N2	protein_coding	67.434	0.824417	0.304629	2.7063	0.00680371	0.0707194
ENSG00000159069	FBXW5	protein_coding	1425.7	0.3002	0.110931	2.7062	0.00680589	0.0707194
ENSG00000103876	FAH	protein_coding	753.925	-0.280534	0.103671	-2.70601	0.00680975	0.0707194
ENSG00000170667	RASA4B	protein_coding	17.4999	1.95175	0.721286	2.70593	0.00681142	0.0707194
ENSG00000178188	SH2B1	protein_coding	883.606	0.295408	0.109178	2.70575	0.00681508	0.0707194
ENSG00000102098	SCML2	protein_coding	150.199	-1.01491	0.375093	-2.70574	0.00681522	0.0707194
ENSG00000186301	MST1P2	unprocessed_pseudogene	12.3601	1.34374	0.496753	2.70506	0.0068293	0.0708201
ENSG00000145220	LYAR	protein_coding	680.115	-0.687796	0.25449	-2.70265	0.00687901	0.07129
ENSG00000115232	ITGA4	protein_coding	3.25869	3.78055	1.39903	2.70226	0.00688704	NA
ENSG00000088179	PTPN4	protein_coding	768.951	0.359149	0.132935	2.7017	0.00689867	0.071448
ENSG00000151422	FER	protein_coding	685.869	0.304089	0.112571	2.7013	0.00690682	0.0714867
ENSG00000167671	UBXN6	protein_coding	1203.83	0.509871	0.188769	2.70103	0.00691243	0.0714991
ENSG00000162607	USP1	protein_coding	2412.37	-0.405323	0.150239	-2.69786	0.00697871	0.0720958
ENSG00000088451	TGDS	protein_coding	285.452	-0.684123	0.253582	-2.69784	0.00697903	0.0720958
ENSG00000108557	RAI1	protein_coding	1339.66	0.37144	0.137726	2.69696	0.00699761	0.0722417
ENSG00000110713	NUP98	protein_coding	3657.62	-0.240606	0.0892547	-2.69572	0.00702362	0.0724641
ENSG00000177602	HASPIN	protein_coding	267.25	-0.445165	0.165154	-2.69545	0.00702928	0.0724763
ENSG00000147570	DNAJC5B	protein_coding	8.14813	2.31622	0.859447	2.69501	0.00703857	0.0725259
ENSG00000105639	JAK3	protein_coding	148.147	0.757272	0.281125	2.69372	0.00706596	0.072754
ENSG00000116747	RO60	protein_coding	716.86	-0.425239	0.157873	-2.69354	0.00706969	0.072754
ENSG00000230266	XXYLT1-AS2	lncRNA	26.8435	-0.917172	0.340612	-2.69272	0.00708723	0.0728882
ENSG00000184194	GPR173	protein_coding	117.891	0.594834	0.220924	2.69248	0.00709225	0.0728936
ENSG00000197142	ACSL5	protein_coding	6849.2	-0.321488	0.119412	-2.69225	0.00709724	0.0728986
ENSG00000285796	AL162458.1	lncRNA	92.0262	0.969864	0.360307	2.69177	0.00710742	0.0729144
ENSG00000242779	ZNF702P	transcribed_processed_pseudogene	214.654	-0.673234	0.25011	-2.69175	0.00710778	0.0729144
ENSG00000186472	PCLO	protein_coding	59.7136	0.699034	0.259761	2.69107	0.00712239	0.073018
ENSG00000244280	ECEL1P2	transcribed_unprocessed_pseudogene	5.73602	3.07819	1.14405	2.69061	0.00713208	NA
ENSG00000133216	EPHB2	protein_coding	698.1	-0.562463	0.209057	-2.69048	0.00713501	0.0731012
ENSG00000169221	TBC1D10B	protein_coding	1336.56	0.290253	0.107902	2.68997	0.0071459	0.0731664
ENSG00000120992	LYPLA1	protein_coding	3238.08	-0.449702	0.167192	-2.68973	0.00715091	0.0731715
ENSG00000075131	TIPIN	protein_coding	303.783	-0.580912	0.216007	-2.68932	0.00715979	0.0732161
ENSG00000204252	HLA-DOA	protein_coding	47.6707	0.68774	0.255823	2.68834	0.00718073	0.0733839
ENSG00000141294	LRRC46	protein_coding	25.8522	1.21283	0.451343	2.68717	0.00720609	0.0735966
ENSG00000148660	CAMK2G	protein_coding	622.462	0.267896	0.0997893	2.68462	0.00726124	0.0740812
ENSG00000049769	PPP1R3F	protein_coding	36.8089	0.755453	0.281407	2.68455	0.00726268	0.0740812
ENSG00000172057	ORMDL3	protein_coding	859.427	0.534737	0.199379	2.68201	0.0073182	0.0745756
ENSG00000168658	VWA3B	protein_coding	9.45501	2.11849	0.789945	2.68182	0.00732218	0.0745756
ENSG00000146666	LINC00525	lncRNA	14.4951	1.45706	0.543382	2.68146	0.00733011	0.0745756
ENSG00000285294	LINC00842	lncRNA	14.6492	1.23511	0.460629	2.68136	0.00733235	0.0745756
ENSG00000089682	RBM41	protein_coding	563.841	0.423605	0.157986	2.68128	0.00733418	0.0745756
ENSG00000197013	ZNF429	protein_coding	113.155	0.830405	0.31006	2.67821	0.00740176	0.0752091
ENSG00000128394	APOBEC3F	protein_coding	239.659	0.699815	0.261318	2.67803	0.00740576	0.0752091
ENSG00000113580	NR3C1	protein_coding	1847.04	0.412022	0.153868	2.67776	0.00741168	0.0752221
ENSG00000173762	CD7	protein_coding	1.91992	4.06773	1.5193	2.67737	0.00742019	NA
ENSG00000170606	HSPA4	protein_coding	5759.64	-0.332212	0.12411	-2.67676	0.00743377	0.0753989
ENSG00000169032	MAP2K1	protein_coding	1020.73	-0.600298	0.22428	-2.67655	0.00743842	0.0753989
ENSG00000038274	MAT2B	protein_coding	1955.65	0.412456	0.154134	2.67596	0.00745154	0.0754288
ENSG00000104825	NFKBIB	protein_coding	385.407	-0.464012	0.173411	-2.67579	0.00745525	0.0754288
ENSG00000213983	AP1G2	protein_coding	423.97	0.376078	0.140548	2.67579	0.00745533	0.0754288
ENSG00000100036	SLC35E4	protein_coding	241.023	-0.459959	0.171913	-2.67553	0.00746109	0.0754399
ENSG00000173947	PIFO	protein_coding	43.9954	1.31704	0.49236	2.67496	0.00747377	0.075521
ENSG00000114767	RRP9	protein_coding	773.851	-0.676476	0.253119	-2.67256	0.00752749	0.0760164
ENSG00000172977	KAT5	protein_coding	352.969	0.408775	0.153031	2.67118	0.00755849	0.0762819
ENSG00000136205	TNS3	protein_coding	5213.91	0.508696	0.19047	2.67075	0.00756828	0.0763217
ENSG00000226330	AL606489.1	lncRNA	46.898	-0.766797	0.287127	-2.67059	0.00757186	0.0763217
ENSG00000138162	TACC2	protein_coding	1090.98	-0.274983	0.103003	-2.66967	0.00759268	0.0764603
ENSG00000182531	OR7E115P	unprocessed_pseudogene	2.35616	-2.7075	1.01422	-2.66953	0.00759574	NA
ENSG00000148343	MIGA2	protein_coding	726.471	-0.303113	0.113558	-2.66924	0.00760234	0.0764603
ENSG00000120254	MTHFD1L	protein_coding	1594.48	-0.530384	0.198709	-2.66914	0.00760448	0.0764603
ENSG00000075234	TTC38	protein_coding	529.608	-0.84518	0.316689	-2.66881	0.00761215	0.0764603
ENSG00000152256	PDK1	protein_coding	265.386	-0.396621	0.148629	-2.66852	0.00761863	0.0764603
ENSG00000124664	SPDEF	protein_coding	24.6852	2.24302	0.840638	2.66824	0.00762508	0.0764603
ENSG00000063587	ZNF275	protein_coding	501.349	-0.353428	0.132459	-2.66821	0.00762563	0.0764603
ENSG00000166510	CCDC68	protein_coding	212.812	0.408422	0.153073	2.66816	0.00762684	0.0764603
ENSG00000257261	AC008014.1	lncRNA	99.8306	0.610319	0.228747	2.6681	0.00762809	0.0764603
ENSG00000126391	FRMD8	protein_coding	9672.17	0.401744	0.150589	2.66781	0.00763471	0.0764793
ENSG00000132561	MATN2	protein_coding	164.043	1.01876	0.38192	2.66747	0.00764258	0.0765108
ENSG00000149573	MPZL2	protein_coding	1197.39	-0.586872	0.220033	-2.6672	0.00764863	0.076524
ENSG00000144381	HSPD1	protein_coding	24762.5	-0.360255	0.135234	-2.66394	0.00772306	0.0772211
ENSG00000128050	PAICS	protein_coding	8700.02	-0.281468	0.105667	-2.66373	0.00772799	0.0772227
ENSG00000141577	CEP131	protein_coding	418.155	0.402613	0.151162	2.66345	0.00773431	0.0772382
ENSG00000105520	PLPPR2	protein_coding	400.426	0.680105	0.255397	2.66294	0.00774622	0.0773094
ENSG00000153814	JAZF1	protein_coding	93.015	1.23667	0.464506	2.66234	0.00776	0.0773485
ENSG00000198816	ZNF358	protein_coding	226.718	0.617252	0.231886	2.66187	0.00777069	0.0773485
ENSG00000173638	SLC19A1	protein_coding	528.856	0.614945	0.231036	2.66168	0.00777519	0.0773485
ENSG00000255320	AP000759.1	lncRNA	64.7097	0.59702	0.224315	2.66153	0.00777864	0.0773485
ENSG00000101144	BMP7	protein_coding	2061.37	0.814182	0.305912	2.66149	0.00777956	0.0773485
ENSG00000130332	LSM7	protein_coding	659.776	0.4729	0.177692	2.66135	0.0077828	0.0773485
ENSG00000100216	TOMM22	protein_coding	1293.97	-0.271341	0.101958	-2.66129	0.00778411	0.0773485
ENSG00000181788	SIAH2	protein_coding	465.413	-0.433632	0.162952	-2.66111	0.00778834	0.0773485
ENSG00000183248	PRR36	protein_coding	123.197	0.752071	0.282642	2.66086	0.00779403	0.0773577
ENSG00000214274	ANG	protein_coding	7.30517	-1.52105	0.571766	-2.66026	0.00780806	NA
ENSG00000163528	CHCHD4	protein_coding	427.672	-0.690083	0.259507	-2.65921	0.00783241	0.077691
ENSG00000118600	RXYLT1	protein_coding	280.586	-0.493094	0.185533	-2.65771	0.00786728	0.07788
ENSG00000124151	NCOA3	protein_coding	2676.77	0.333218	0.125395	2.65735	0.00787577	0.07788
ENSG00000140545	MFGE8	protein_coding	205.051	0.622301	0.234188	2.65727	0.00787761	0.07788
ENSG00000184925	LCN12	protein_coding	37.4027	0.987994	0.371812	2.65724	0.0078783	0.07788
ENSG00000067208	EVI5	protein_coding	448.746	-0.366566	0.137958	-2.65708	0.00788202	0.07788
ENSG00000243479	MNX1-AS1	lncRNA	82.8915	-0.584429	0.219956	-2.65703	0.00788331	0.07788
ENSG00000165355	FBXO33	protein_coding	394.054	0.399039	0.150187	2.65695	0.00788512	0.07788
ENSG00000120659	TNFSF11	protein_coding	5.94636	2.62893	0.989513	2.65679	0.0078889	NA
ENSG00000286522	H3C2	protein_coding	9.60102	1.75731	0.661496	2.65658	0.00789386	0.0779188
ENSG00000175215	CTDSP2	protein_coding	3620.07	0.48658	0.183185	2.65622	0.00790218	0.0779535
ENSG00000168564	CDKN2AIP	protein_coding	617.953	0.411107	0.154802	2.65569	0.00791456	0.078028
ENSG00000182107	TMEM30B	protein_coding	402.401	-1.15598	0.435548	-2.65408	0.00795249	0.0783488
ENSG00000214562	NUTM2D	protein_coding	28.618	1.0564	0.39808	2.65373	0.00796077	0.0783488
ENSG00000180096	SEPTIN1	protein_coding	22.2556	0.894855	0.337211	2.65369	0.00796161	0.0783488
ENSG00000242798	AC073842.2	lncRNA	11.1717	1.5582	0.587529	2.65212	0.00799893	0.0786683
ENSG00000159714	ZDHHC1	protein_coding	33.3626	0.888037	0.334887	2.65175	0.00800758	0.0787056
ENSG00000173812	EIF1	protein_coding	6019.92	-0.371893	0.140269	-2.65128	0.00801863	0.0787664
ENSG00000122376	SHLD2	protein_coding	767.989	-0.867732	0.327344	-2.65083	0.00802954	0.0788258
ENSG00000221340	RNU6ATAC18P	snRNA	6.13427	2.1271	0.802502	2.65059	0.00803518	NA
ENSG00000119522	DENND1A	protein_coding	564.15	0.307604	0.116061	2.65036	0.00804065	0.078887
ENSG00000159147	DONSON	protein_coding	586.922	-0.390021	0.147233	-2.649	0.00807312	0.0791576
ENSG00000064201	TSPAN32	protein_coding	4.74613	3.48057	1.31426	2.64832	0.00808937	NA
ENSG00000189077	TMEM120A	protein_coding	283.59	0.678645	0.25627	2.64816	0.00809305	0.0793051
ENSG00000103145	HCFC1R1	protein_coding	429.259	0.623925	0.235648	2.6477	0.00810407	0.0793541
ENSG00000259100	AL157791.1	processed_pseudogene	2.48914	-2.81417	1.06291	-2.6476	0.0081066	NA
ENSG00000175538	KCNE3	protein_coding	92.677	0.961165	0.36306	2.6474	0.00811139	0.0793541
ENSG00000110328	GALNT18	protein_coding	120.418	-0.745811	0.281721	-2.64734	0.00811276	0.0793541
ENSG00000247809	NR2F2-AS1	lncRNA	120.34	0.795189	0.300421	2.64691	0.00812307	0.0794071
ENSG00000163444	TMEM183A	protein_coding	753.59	-0.341035	0.128867	-2.6464	0.00813542	0.0794632
ENSG00000188761	BCL2L15	protein_coding	162.678	1.73945	0.657388	2.646	0.00814497	0.0794632
ENSG00000171992	SYNPO	protein_coding	73.4438	1.18997	0.449726	2.64599	0.00814517	0.0794632
ENSG00000188295	ZNF669	protein_coding	146.127	-0.410355	0.155107	-2.64563	0.00815401	0.0794632
ENSG00000129219	PLD2	protein_coding	381.552	0.496234	0.187577	2.64549	0.00815729	0.0794632
ENSG00000029725	RABEP1	protein_coding	1287.29	-0.266233	0.100638	-2.64545	0.00815825	0.0794632
ENSG00000197444	OGDHL	protein_coding	2.03466	4.12371	1.55901	2.64508	0.00816725	NA
ENSG00000198042	MAK16	protein_coding	1910.38	-0.429465	0.162384	-2.64475	0.00817516	0.07958
ENSG00000287356	AL590822.3	lncRNA	56.2928	0.874573	0.33073	2.64437	0.00818429	0.0796211
ENSG00000104983	CCDC61	protein_coding	50.5775	0.685296	0.259308	2.64279	0.00822263	0.0799461
ENSG00000101190	TCFL5	protein_coding	414.281	0.496758	0.188019	2.64207	0.00824017	0.0800379
ENSG00000082068	WDR70	protein_coding	378.535	0.531717	0.201266	2.64186	0.00824527	0.0800379
ENSG00000177427	MIEF2	protein_coding	204.499	0.407561	0.154278	2.64173	0.00824848	0.0800379
ENSG00000154174	TOMM70	protein_coding	2297.71	-0.385064	0.14577	-2.64159	0.00825184	0.0800379
ENSG00000178467	P4HTM	protein_coding	513.971	0.493645	0.186918	2.64097	0.00826687	0.0801357
ENSG00000106305	AIMP2	protein_coding	484.498	-0.406469	0.153948	-2.64031	0.00828311	0.0802451
ENSG00000135547	HEY2	protein_coding	11.5408	-1.42601	0.540199	-2.63978	0.00829599	0.0802941
ENSG00000131089	ARHGEF9	protein_coding	291.911	0.424189	0.160696	2.63969	0.00829808	0.0802941
ENSG00000132563	REEP2	protein_coding	87.7705	0.835642	0.316596	2.63946	0.00830384	0.0803019
ENSG00000155906	RMND1	protein_coding	263.063	-0.580064	0.219941	-2.63736	0.00835543	0.0807526
ENSG00000197892	KIF13B	protein_coding	2402.01	0.606458	0.230053	2.63617	0.00838487	0.0809888
ENSG00000156463	SH3RF2	protein_coding	530.369	0.344456	0.130691	2.63565	0.00839758	0.0810447
ENSG00000224875	EML4-AS1	lncRNA	62.5337	1.22141	0.463439	2.63553	0.00840067	0.0810447
ENSG00000129071	MBD4	protein_coding	619.199	0.273095	0.103661	2.63451	0.00842589	0.0812396
ENSG00000272610	MAGI1-IT1	lncRNA	1.66809	3.84458	1.45971	2.6338	0.00844352	NA
ENSG00000109576	AADAT	protein_coding	47.2132	-0.854079	0.324288	-2.6337	0.00844595	0.0813846
ENSG00000276023	DUSP14	protein_coding	714.292	-0.305666	0.116094	-2.63291	0.00846566	0.081526
ENSG00000260630	SNAI3-AS1	lncRNA	39.4	0.671164	0.254945	2.63258	0.00847386	0.0815565
ENSG00000088881	EBF4	protein_coding	30.723	0.911835	0.346511	2.63148	0.00850141	0.081773
ENSG00000139515	PDX1	protein_coding	476.534	0.742437	0.282452	2.62854	0.00857527	0.0824345
ENSG00000145284	SCD5	protein_coding	320.153	0.575317	0.218926	2.6279	0.00859128	0.0825099
ENSG00000155850	SLC26A2	protein_coding	358.511	-0.738651	0.281088	-2.62782	0.0085933	0.0825099
ENSG00000143256	PFDN2	protein_coding	1169.18	-0.406527	0.154729	-2.62736	0.00860508	0.0825735
ENSG00000057704	TMCC3	protein_coding	258.668	-0.611819	0.232882	-2.62716	0.00861011	0.0825735
ENSG00000167770	OTUB1	protein_coding	1876.06	0.3742	0.142551	2.62503	0.00866418	0.0830428
ENSG00000129515	SNX6	protein_coding	1936.56	-0.3346	0.127487	-2.62459	0.00867545	0.0831017
ENSG00000113356	POLR3G	protein_coding	530.893	-0.821046	0.312869	-2.62425	0.00868409	0.0831352
ENSG00000115368	WDR75	protein_coding	1250.09	-0.418381	0.159448	-2.62394	0.008692	0.0831619
ENSG00000153292	ADGRF1	protein_coding	6406.72	0.440467	0.167887	2.62359	0.00870083	0.0831923
ENSG00000258711	AL358334.2	lncRNA	6.82877	1.90216	0.725061	2.62345	0.00870433	NA
ENSG00000142002	DPP9	protein_coding	2149.3	-0.490665	0.187044	-2.62326	0.00870922	0.0831923
ENSG00000114638	UPK1B	protein_coding	1170.64	0.402231	0.15334	2.62313	0.00871264	0.0831923
ENSG00000108821	COL1A1	protein_coding	157.275	0.642525	0.244957	2.62301	0.00871573	0.0831923
ENSG00000099812	MISP	protein_coding	1714.34	0.385854	0.147144	2.62229	0.00873399	0.0832995
ENSG00000185163	DDX51	protein_coding	774.138	-0.305586	0.11654	-2.62217	0.00873724	0.0832995
ENSG00000102178	UBL4A	protein_coding	1033.37	-0.271701	0.103666	-2.62092	0.00876928	0.0835174
ENSG00000001629	ANKIB1	protein_coding	1815.49	-0.288612	0.110126	-2.62074	0.00877387	0.0835174
ENSG00000136943	CTSV	protein_coding	263.6	0.549334	0.20963	2.6205	0.00878018	0.0835174
ENSG00000116117	PARD3B	protein_coding	61.6896	0.676741	0.258256	2.62043	0.00878198	0.0835174
ENSG00000120686	UFM1	protein_coding	841.957	-0.414551	0.158209	-2.62028	0.00878588	0.0835174
ENSG00000275880	AL139385.1	lncRNA	40.3152	0.912284	0.348312	2.61916	0.00881461	0.0837414
ENSG00000070961	ATP2B1	protein_coding	1057.57	-0.777997	0.297121	-2.61845	0.00883311	0.0838679
ENSG00000165269	AQP7	protein_coding	7.7305	2.25742	0.862227	2.61812	0.00884146	0.0838746
ENSG00000204103	MAFB	protein_coding	10.2206	1.93871	0.740525	2.61802	0.00884416	0.0838746
ENSG00000225792	AC004540.2	lncRNA	19.8365	1.23347	0.471254	2.61742	0.00885974	0.0839731
ENSG00000128059	PPAT	protein_coding	1315.41	-0.488475	0.186675	-2.61672	0.00887794	0.0840964
ENSG00000115816	CEBPZ	protein_coding	1560.28	-0.306929	0.117307	-2.61647	0.00888436	0.084108
ENSG00000109762	SNX25	protein_coding	473.876	-0.658387	0.251709	-2.61566	0.00890543	0.0842583
ENSG00000137691	CFAP300	protein_coding	177.58	0.520093	0.198857	2.6154	0.00891217	0.0842728
ENSG00000058729	RIOK2	protein_coding	612.4	-0.442619	0.169278	-2.61474	0.00892947	0.0843872
ENSG00000226812	AL117382.2	lncRNA	99.0836	0.91175	0.349057	2.61204	0.00900036	0.084979
ENSG00000114473	IQCG	protein_coding	117.842	0.666577	0.255202	2.61196	0.00900259	0.084979
ENSG00000184575	XPOT	protein_coding	6113.31	-0.501165	0.191896	-2.61165	0.00901063	0.0850054
ENSG00000185515	BRCC3	protein_coding	1582.01	-0.263381	0.100857	-2.61142	0.00901658	0.085012
ENSG00000198855	FICD	protein_coding	292.591	0.564265	0.216095	2.61119	0.00902279	0.0850131
ENSG00000135829	DHX9	protein_coding	6899.76	0.271509	0.103992	2.61087	0.00903131	0.0850131
ENSG00000113013	HSPA9	protein_coding	12131.3	-0.379975	0.145538	-2.61082	0.00903245	0.0850131
ENSG00000196876	SCN8A	protein_coding	43.8161	0.786683	0.301372	2.61034	0.00904521	0.085065
ENSG00000048544	MRPS10	protein_coding	2149.05	-0.38352	0.14693	-2.61022	0.00904846	0.085065
ENSG00000170085	SIMC1	protein_coding	263.22	0.335352	0.128524	2.60925	0.00907407	0.0852132
ENSG00000235078	AC231981.1	lncRNA	12.2427	1.28038	0.490713	2.60923	0.00907475	0.0852132
ENSG00000167112	TRUB2	protein_coding	669.881	0.381384	0.146213	2.60841	0.00909635	0.0853666
ENSG00000120742	SERP1	protein_coding	2529.99	-0.638912	0.244995	-2.60786	0.009111	0.0854546
ENSG00000228305	PRELID1P6	processed_pseudogene	6.53141	-2.06723	0.79273	-2.60774	0.00911424	NA
ENSG00000166171	DPCD	protein_coding	219.028	0.724064	0.277773	2.60668	0.00914254	0.0856587
ENSG00000183527	PSMG1	protein_coding	772.366	-0.439151	0.168483	-2.6065	0.00914722	0.0856587
ENSG00000168792	ABHD15	protein_coding	518.537	0.398941	0.153059	2.60645	0.00914863	0.0856587
ENSG00000163684	RPP14	protein_coding	158.93	-0.453378	0.173982	-2.60589	0.00916359	0.0857357
ENSG00000071967	CYBRD1	protein_coding	1057.88	0.487859	0.187224	2.60575	0.00916744	0.0857357
ENSG00000007541	PIGQ	protein_coding	372.299	0.361444	0.138779	2.60445	0.00920206	0.0860098
ENSG00000196417	ZNF765	protein_coding	115.888	-0.466172	0.179105	-2.60279	0.00924695	0.0863795
ENSG00000089094	KDM2B	protein_coding	628.909	0.289611	0.111309	2.60186	0.0092719	0.0865627
ENSG00000213551	DNAJC9	protein_coding	779.216	-0.354721	0.136348	-2.60159	0.00927923	0.0865812
ENSG00000142444	TIMM29	protein_coding	224.751	0.347331	0.133541	2.60093	0.00929708	0.086655
ENSG00000080839	RBL1	protein_coding	865.028	-0.362257	0.139282	-2.60089	0.00929831	0.086655
ENSG00000075043	KCNQ2	protein_coding	11.179	1.5213	0.584955	2.60071	0.00930319	0.086655
ENSG00000278035	AL121895.2	lncRNA	5.61526	1.99051	0.765387	2.60066	0.00930456	NA
ENSG00000082516	GEMIN5	protein_coding	1422.43	-0.592342	0.227794	-2.60034	0.00931313	0.0866978
ENSG00000173039	RELA	protein_coding	2155.62	-0.272018	0.104678	-2.59861	0.00936034	0.0870872
ENSG00000132718	SYT11	protein_coding	6.9647	1.86554	0.71808	2.59796	0.00937795	NA
ENSG00000164654	MIOS	protein_coding	547.308	-0.421264	0.16216	-2.59782	0.00938177	0.0872184
ENSG00000125246	CLYBL	protein_coding	88.5072	0.460209	0.177161	2.59769	0.00938521	0.0872184
ENSG00000113657	DPYSL3	protein_coding	177.432	0.838248	0.322721	2.59744	0.00939219	0.0872332
ENSG00000132382	MYBBP1A	protein_coding	1522.14	-0.541615	0.208562	-2.5969	0.00940686	0.0872924
ENSG00000169733	RFNG	protein_coding	230.553	0.392	0.150954	2.59681	0.00940934	0.0872924
ENSG00000081870	HSPB11	protein_coding	697.057	0.418009	0.161009	2.59619	0.00942651	0.0874016
ENSG00000261804	AC007342.4	lncRNA	91.3277	-0.672306	0.25911	-2.59468	0.00946803	0.0876932
ENSG00000124181	PLCG1	protein_coding	1245.64	0.43916	0.169266	2.59449	0.00947308	0.0876932
ENSG00000196083	IL1RAP	protein_coding	358.633	-0.90821	0.350058	-2.59445	0.0094742	0.0876932
ENSG00000187800	PEAR1	protein_coding	486.685	-0.97549	0.376048	-2.59405	0.00948513	0.0877282
ENSG00000125351	UPF3B	protein_coding	851.302	-0.32494	0.12527	-2.59392	0.00948882	0.0877282
ENSG00000185344	ATP6V0A2	protein_coding	392.753	-0.421893	0.162678	-2.59342	0.00950264	0.0878059
ENSG00000162999	DUSP19	protein_coding	89.7781	0.731144	0.281981	2.59289	0.00951744	0.0878865
ENSG00000171522	PTGER4	protein_coding	37.145	-0.879571	0.339247	-2.59271	0.00952221	0.0878865
ENSG00000197150	ABCB8	protein_coding	631.956	0.311174	0.120056	2.59192	0.00954433	0.0880119
ENSG00000226950	DANCR	lncRNA	576.683	-0.460048	0.177499	-2.59183	0.00954667	0.0880119
ENSG00000260328	AC104024.2	lncRNA	42.6241	-0.718455	0.27726	-2.59126	0.0095624	0.0881068
ENSG00000164118	CEP44	protein_coding	285.757	-0.739649	0.285469	-2.59099	0.00956991	0.0881259
ENSG00000229932	YWHAZP3	processed_pseudogene	23.9573	-0.800973	0.309299	-2.58964	0.00960754	0.0884221
ENSG00000164099	PRSS12	protein_coding	70.8752	-0.523165	0.202096	-2.5887	0.00963388	0.0886142
ENSG00000147471	PLPBP	protein_coding	831.36	-0.697187	0.269371	-2.5882	0.00964784	0.0886515
ENSG00000103490	PYCARD	protein_coding	185.137	0.512465	0.198026	2.58787	0.00965722	0.0886515
ENSG00000182810	DDX28	protein_coding	247.716	-0.423742	0.163747	-2.58779	0.00965934	0.0886515
ENSG00000184220	CMSS1	protein_coding	861.362	-0.51873	0.200454	-2.58777	0.00965983	0.0886515
ENSG00000110321	EIF4G2	protein_coding	23404.1	-0.353814	0.136741	-2.58747	0.00966833	0.0886793
ENSG00000144867	SRPRB	protein_coding	1284.34	-0.605909	0.234351	-2.58547	0.00972459	0.0891449
ENSG00000256340	ABCC6P1	transcribed_unprocessed_pseudogene	42.3875	1.10862	0.42884	2.58515	0.00973369	0.0891778
ENSG00000101363	MANBAL	protein_coding	1011.62	0.312409	0.12087	2.58468	0.00974699	0.0892259
ENSG00000156471	PTDSS1	protein_coding	2657.72	-0.354189	0.137048	-2.58442	0.00975426	0.0892259
ENSG00000048052	HDAC9	protein_coding	156.053	-0.936291	0.362289	-2.58438	0.00975547	0.0892259
ENSG00000148926	ADM	protein_coding	284.358	0.426776	0.165221	2.58306	0.00979284	0.0895172
ENSG00000142279	WTIP	protein_coding	150.15	0.551456	0.213561	2.58219	0.00981746	0.0896916
ENSG00000118242	MREG	protein_coding	383.661	-0.613002	0.237462	-2.58148	0.00983788	0.0897815
ENSG00000185222	TCEAL9	protein_coding	1093.43	0.381963	0.147973	2.5813	0.00984276	0.0897815
ENSG00000134222	PSRC1	protein_coding	935.252	-0.410172	0.158903	-2.58126	0.00984393	0.0897815
ENSG00000123154	WDR83	protein_coding	36.3507	1.05833	0.410154	2.58031	0.00987104	0.0899781
ENSG00000109107	ALDOC	protein_coding	220.924	0.854593	0.331271	2.57974	0.00988745	0.090077
ENSG00000154001	PPP2R5E	protein_coding	1375.39	0.392172	0.152035	2.57949	0.00989468	0.0900922
ENSG00000247240	UBL7-AS1	lncRNA	39.7208	-0.598884	0.232215	-2.57901	0.0099084	0.0901665
ENSG00000075391	RASAL2	protein_coding	1805.36	0.367313	0.142437	2.57879	0.00991483	0.0901743
ENSG00000207870	MIR221	miRNA	3.61783	3.07739	1.19394	2.5775	0.00995169	NA
ENSG00000164038	SLC9B2	protein_coding	233.734	-0.797782	0.30954	-2.57732	0.00995707	0.0905077
ENSG00000165028	NIPSNAP3B	protein_coding	6.64439	2.28773	0.888341	2.57529	0.0100157	NA
ENSG00000154153	RETREG1	protein_coding	115.069	0.776124	0.301378	2.57525	0.0100167	0.0909989
ENSG00000185499	MUC1	protein_coding	186.926	1.86559	0.724611	2.57461	0.0100353	0.0911169
ENSG00000063854	HAGH	protein_coding	403.546	0.422974	0.164375	2.57323	0.0100755	0.0914306
ENSG00000113838	TBCCD1	protein_coding	299.676	-0.335377	0.130351	-2.57288	0.0100857	0.0914719
ENSG00000213612	FAM220CP	processed_pseudogene	5.62249	2.24086	0.871296	2.57187	0.010115	NA
ENSG00000037897	METTL1	protein_coding	575.506	-0.551588	0.214503	-2.57148	0.0101266	0.0917912
ENSG00000271601	LIX1L	protein_coding	671.374	0.372786	0.144992	2.57107	0.0101384	0.0918465
ENSG00000172728	FUT10	protein_coding	785.44	-0.362904	0.141263	-2.56899	0.0101995	0.0923485
ENSG00000179981	TSHZ1	protein_coding	500.766	0.735037	0.286293	2.56743	0.0102455	0.0927129
ENSG00000062598	ELMO2	protein_coding	511.485	0.401343	0.156351	2.56694	0.01026	0.092793
ENSG00000100228	RAB36	protein_coding	422.901	0.79934	0.311446	2.56655	0.0102716	0.0928459
ENSG00000143753	DEGS1	protein_coding	1541.76	-0.464666	0.181087	-2.56599	0.0102882	0.0929426
ENSG00000138780	GSTCD	protein_coding	709.881	-0.319836	0.124653	-2.5658	0.0102938	0.0929426
ENSG00000176390	CRLF3	protein_coding	379.99	0.365095	0.142384	2.56415	0.0103429	0.0933335
ENSG00000253552	HOXA-AS2	lncRNA	196.205	0.503967	0.196576	2.56373	0.0103555	0.0933954
ENSG00000104946	TBC1D17	protein_coding	168.777	0.591294	0.230743	2.56257	0.0103902	0.0936561
ENSG00000178252	WDR6	protein_coding	2880.07	0.2512	0.0980433	2.56213	0.0104033	0.0937024
ENSG00000055917	PUM2	protein_coding	2111.96	-0.280119	0.109341	-2.56189	0.0104106	0.0937024
ENSG00000197768	STPG3	protein_coding	10.2273	1.41865	0.553768	2.56182	0.0104127	0.0937024
ENSG00000254793	FDPSP4	processed_pseudogene	1.45567	-3.36992	1.31627	-2.56021	0.010461	NA
ENSG00000101361	NOP56	protein_coding	1887.27	-0.643556	0.251379	-2.5601	0.0104642	0.094114
ENSG00000067225	PKM	protein_coding	50232.5	0.274636	0.107296	2.5596	0.0104792	0.0941966
ENSG00000241388	HNF1A-AS1	lncRNA	78.3418	1.11953	0.437454	2.55919	0.0104916	0.0942073
ENSG00000154059	IMPACT	protein_coding	525.068	-0.479268	0.187274	-2.55918	0.010492	0.0942073
ENSG00000269386	RAB11B-AS1	lncRNA	50.2582	0.799466	0.31245	2.5587	0.0105065	0.0942848
ENSG00000204682	MIR1915HG	lncRNA	86.3533	0.667382	0.260981	2.5572	0.0105518	0.0946392
ENSG00000108406	DHX40	protein_coding	1206.95	0.415415	0.162543	2.55572	0.0105968	0.0949268
ENSG00000153485	TMEM251	protein_coding	108.531	-0.428425	0.167642	-2.5556	0.0106004	0.0949268
ENSG00000204052	LRRC73	protein_coding	10.4881	1.36966	0.535964	2.5555	0.0106036	0.0949268
ENSG00000116128	BCL9	protein_coding	733.886	0.537118	0.210191	2.55538	0.0106073	0.0949268
ENSG00000144848	ATG3	protein_coding	1383.29	-0.280084	0.109615	-2.55515	0.0106142	0.0949362
ENSG00000034677	RNF19A	protein_coding	656.778	0.328753	0.128682	2.55477	0.0106257	0.0949754
ENSG00000145103	ILDR1	protein_coding	69.9879	0.743093	0.290882	2.55462	0.0106304	0.0949754
ENSG00000004846	ABCB5	protein_coding	2.05866	4.13643	1.61935	2.55438	0.0106378	NA
ENSG00000186834	HEXIM1	protein_coding	1595.14	0.468559	0.183454	2.5541	0.0106462	0.0950425
ENSG00000183307	TMEM121B	protein_coding	33.8565	0.902455	0.353355	2.55396	0.0106506	0.0950425
ENSG00000181790	ADGRB1	protein_coding	15.1092	1.21999	0.477783	2.55344	0.0106663	0.0950425
ENSG00000111790	FGFR1OP2	protein_coding	1048.1	-0.301797	0.118204	-2.5532	0.0106739	0.0950425
ENSG00000167721	TSR1	protein_coding	1896.34	-0.449328	0.175991	-2.55313	0.010676	0.0950425
ENSG00000150961	SEC24D	protein_coding	898.98	-0.36556	0.143183	-2.55309	0.0106773	0.0950425
ENSG00000163638	ADAMTS9	protein_coding	202.823	0.65121	0.255073	2.55303	0.0106789	0.0950425
ENSG00000196872	CRACDL	protein_coding	128.863	0.815885	0.319613	2.55273	0.0106882	0.0950518
ENSG00000181038	METTL23	protein_coding	222.48	-0.466649	0.182812	-2.55262	0.0106917	0.0950518
ENSG00000234546	LNCTAM34A	lncRNA	16.9866	1.55546	0.609483	2.55209	0.0107079	0.0951436
ENSG00000090238	YPEL3	protein_coding	285.498	0.836676	0.327901	2.55161	0.0107226	0.0952221
ENSG00000141314	RHBDL3	protein_coding	9.97815	1.3681	0.536248	2.55124	0.0107339	0.0952702
ENSG00000170860	LSM3	protein_coding	1327.71	0.314935	0.123469	2.55072	0.0107501	0.0953614
ENSG00000160058	BSDC1	protein_coding	962.739	0.366706	0.143807	2.54999	0.0107726	0.0955077
ENSG00000155380	SLC16A1	protein_coding	3020.82	-0.297708	0.116766	-2.54961	0.0107843	0.0955077
ENSG00000198417	MT1F	protein_coding	85.6799	0.778966	0.305594	2.54902	0.0108026	0.0955077
ENSG00000146731	CCT6A	protein_coding	8325.25	-0.307571	0.120663	-2.549	0.0108031	0.0955077
ENSG00000131373	HACL1	protein_coding	400.862	-0.322688	0.126597	-2.54895	0.0108049	0.0955077
ENSG00000114544	SLC41A3	protein_coding	289.986	0.382599	0.150111	2.54877	0.0108103	0.0955077
ENSG00000140835	CHST4	protein_coding	478.986	-1.01879	0.399734	-2.54866	0.0108138	0.0955077
ENSG00000101040	ZMYND8	protein_coding	1564.67	0.415295	0.162946	2.54866	0.0108138	0.0955077
ENSG00000165025	SYK	protein_coding	473.15	-0.750771	0.294628	-2.5482	0.0108281	0.0955824
ENSG00000051180	RAD51	protein_coding	467.638	-0.596824	0.234311	-2.54715	0.0108608	0.0957338
ENSG00000188051	TMEM221	protein_coding	23.2884	1.47314	0.578352	2.54714	0.010861	0.0957338
ENSG00000203943	SAMD13	protein_coding	42.3638	0.929987	0.365142	2.54692	0.0108678	0.0957338
ENSG00000179295	PTPN11	protein_coding	4516.73	-0.433482	0.170211	-2.54674	0.0108735	0.0957338
ENSG00000141013	GAS8	protein_coding	225.455	0.476626	0.18716	2.54662	0.0108772	0.0957338
ENSG00000161513	FDXR	protein_coding	184.403	0.49941	0.196116	2.54651	0.0108807	0.0957338
ENSG00000138750	NUP54	protein_coding	1034.55	-0.265719	0.104402	-2.54514	0.0109233	0.0960564
ENSG00000168016	TRANK1	protein_coding	481.359	0.549418	0.215903	2.54474	0.0109358	0.096114
ENSG00000120727	PAIP2	protein_coding	980.87	0.334563	0.131483	2.54453	0.0109424	0.0961202
ENSG00000122965	RBM19	protein_coding	1392.06	-0.488465	0.192012	-2.54392	0.0109615	0.0962354
ENSG00000205464	ATP6AP1L	protein_coding	31.5804	0.812273	0.319347	2.54355	0.0109734	0.0962875
ENSG00000148680	HTR7	protein_coding	17.6347	-1.50669	0.592514	-2.54287	0.0109945	0.0964203
ENSG00000165512	ZNF22	protein_coding	153.857	-0.454277	0.178662	-2.54266	0.0110013	0.0964283
ENSG00000164687	FABP5	protein_coding	332.531	-0.935058	0.367863	-2.54186	0.0110263	0.0965949
ENSG00000172315	TP53RK	protein_coding	454.955	-0.325502	0.12807	-2.54159	0.011035	0.0966188
ENSG00000109103	UNC119	protein_coding	502.906	0.369955	0.14559	2.54107	0.0110515	0.0967106
ENSG00000065154	OAT	protein_coding	1850.21	0.267612	0.105329	2.54072	0.0110624	0.0967252
ENSG00000236104	ZBTB22	protein_coding	269.555	0.47833	0.188272	2.54064	0.0110651	0.0967252
ENSG00000159921	GNE	protein_coding	1962.33	0.910067	0.358283	2.54008	0.0110827	0.0967842
ENSG00000070950	RAD18	protein_coding	499.749	-0.412449	0.162378	-2.54005	0.0110838	0.0967842
ENSG00000055163	CYFIP2	protein_coding	482.21	0.321783	0.126722	2.53929	0.0111078	0.0969416
ENSG00000157570	TSPAN18	protein_coding	1749.35	-0.564654	0.222383	-2.5391	0.0111138	0.0969416
ENSG00000166959	MS4A8	protein_coding	21.4713	1.62449	0.639839	2.53891	0.0111198	0.096942
ENSG00000158716	DUSP23	protein_coding	249.749	-0.338552	0.133463	-2.53667	0.0111912	0.0974497
ENSG00000169403	PTAFR	protein_coding	109.334	-0.692727	0.2731	-2.53653	0.0111956	0.0974497
ENSG00000167191	GPRC5B	protein_coding	96.7477	0.473992	0.186867	2.53652	0.0111961	0.0974497
ENSG00000111679	PTPN6	protein_coding	668.883	0.515253	0.203244	2.53514	0.0112402	0.097754
ENSG00000132359	RAP1GAP2	protein_coding	816.114	-0.471386	0.185947	-2.53505	0.0112431	0.097754
ENSG00000271327	AC010201.2	lncRNA	8.52367	1.59433	0.62927	2.53361	0.0112893	0.0980744
ENSG00000235257	ITGA9-AS1	lncRNA	34.9991	0.839263	0.331263	2.53353	0.0112921	0.0980744
ENSG00000159445	THEM4	protein_coding	597.786	-0.320535	0.126552	-2.53283	0.0113146	0.0982174
ENSG00000155508	CNOT8	protein_coding	1096.99	0.448176	0.176969	2.53251	0.0113249	0.0982546
ENSG00000169299	PGM2	protein_coding	1186.52	-0.511437	0.201982	-2.53209	0.0113385	0.0983193
ENSG00000148296	SURF6	protein_coding	1136.2	-0.300718	0.118789	-2.53154	0.0113563	0.0984022
ENSG00000005436	GCFC2	protein_coding	470.543	-0.298247	0.117818	-2.53142	0.0113602	0.0984022
ENSG00000152219	ARL14EP	protein_coding	385.948	-0.38107	0.150565	-2.53093	0.0113761	0.0984871
ENSG00000116750	UCHL5	protein_coding	1156.51	-0.393207	0.155407	-2.53018	0.0114003	0.098644
ENSG00000198146	ZNF770	protein_coding	932.902	-0.432504	0.170958	-2.52988	0.0114101	0.0986707
ENSG00000114670	NEK11	protein_coding	130.392	0.726037	0.287003	2.52971	0.0114155	0.0986707
ENSG00000002745	WNT16	protein_coding	25.3414	-0.865956	0.342502	-2.52832	0.0114609	0.0989744
ENSG00000106244	PDAP1	protein_coding	3513.96	-0.242457	0.0959039	-2.52812	0.0114675	0.0989744
ENSG00000108219	TSPAN14	protein_coding	3720.04	-0.307582	0.121672	-2.52796	0.0114727	0.0989744
ENSG00000115539	PDCL3	protein_coding	376.672	0.283717	0.112235	2.52789	0.0114751	0.0989744
ENSG00000124493	GRM4	protein_coding	1.59072	3.76247	1.48839	2.52787	0.0114755	NA
ENSG00000131037	EPS8L1	protein_coding	440.264	0.475738	0.188229	2.52744	0.0114899	0.0990323
ENSG00000115163	CENPA	protein_coding	591.003	-0.376432	0.148952	-2.5272	0.0114977	0.0990323
ENSG00000251985	RNU6-1161P	snRNA	24.3639	-0.749314	0.296519	-2.52703	0.011503	0.0990323
ENSG00000174672	BRSK2	protein_coding	184.727	0.559307	0.221338	2.52693	0.0115063	0.0990323
ENSG00000143498	TAF1A	protein_coding	168.902	-0.520396	0.205974	-2.52652	0.01152	0.0990846
ENSG00000177106	EPS8L2	protein_coding	2512.92	0.323644	0.128106	2.52638	0.0115246	0.0990846
ENSG00000136111	TBC1D4	protein_coding	402.391	-0.770082	0.304898	-2.5257	0.0115466	0.0992215
ENSG00000178035	IMPDH2	protein_coding	4072.05	-0.335277	0.132764	-2.52536	0.0115581	0.0992673
ENSG00000110721	CHKA	protein_coding	1346.1	0.394311	0.156193	2.52451	0.0115859	0.0994532
ENSG00000142875	PRKACB	protein_coding	1548.18	-0.517716	0.205151	-2.52358	0.0116166	0.0996641
ENSG00000178409	BEND3	protein_coding	213.764	-0.653905	0.259385	-2.52098	0.0117027	0.100318
ENSG00000132824	SERINC3	protein_coding	3907.73	-0.419412	0.166388	-2.52069	0.0117124	0.100318
ENSG00000042286	AIFM2	protein_coding	839.581	-0.636449	0.252494	-2.52065	0.0117138	0.100318
ENSG00000234602	MCIDAS	protein_coding	79.6794	-0.641441	0.254497	-2.52043	0.0117213	0.100318
ENSG00000103502	CDIPT	protein_coding	628.384	0.258835	0.102698	2.52035	0.0117237	0.100318
ENSG00000196793	ZNF239	protein_coding	125.677	-0.737591	0.292707	-2.5199	0.0117389	0.100352
ENSG00000115946	PNO1	protein_coding	730.302	-0.519876	0.206312	-2.51986	0.0117401	0.100352
ENSG00000123427	EEF1AKMT3	protein_coding	174.913	-0.438069	0.173866	-2.51959	0.0117493	0.100377
ENSG00000100714	MTHFD1	protein_coding	4285.48	-0.273312	0.108491	-2.51921	0.011762	0.100433
ENSG00000120053	GOT1	protein_coding	1148.53	-0.227821	0.0904974	-2.51743	0.0118216	0.100888
ENSG00000131943	C19orf12	protein_coding	141.79	0.421404	0.167458	2.51647	0.0118538	0.101106
ENSG00000126368	NR1D1	protein_coding	168.291	-0.47825	0.190061	-2.51629	0.0118596	0.101106
ENSG00000177738	AC025171.1	lncRNA	55.9273	0.813718	0.323426	2.51593	0.0118718	0.101115
ENSG00000125454	SLC25A19	protein_coding	152.4	-0.711112	0.282648	-2.51589	0.0118731	0.101115
ENSG00000090339	ICAM1	protein_coding	88.1332	-0.854459	0.339783	-2.51472	0.0119127	0.101399
ENSG00000188322	SBK1	protein_coding	43.5937	0.773089	0.307536	2.51382	0.0119432	0.101605
ENSG00000107331	ABCA2	protein_coding	1054.5	0.289585	0.11525	2.51267	0.0119821	0.101859
ENSG00000248243	LINC02014	lncRNA	8.72252	1.65597	0.659075	2.51257	0.0119857	0.101859
ENSG00000232065	LINC01063	lncRNA	3.54799	-1.97286	0.785438	-2.5118	0.0120118	NA
ENSG00000168040	FADD	protein_coding	486.501	-0.3095	0.123225	-2.51167	0.0120161	0.102065
ENSG00000245954	LINC02273	lncRNA	1.90953	-3.25564	1.29634	-2.51142	0.0120248	NA
ENSG00000131375	CAPN7	protein_coding	983.438	0.212277	0.0845657	2.51021	0.0120661	0.102435
ENSG00000068024	HDAC4	protein_coding	601.264	0.280267	0.111687	2.50941	0.0120934	0.102614
ENSG00000182512	GLRX5	protein_coding	1090.85	-0.232579	0.0927231	-2.50832	0.0121308	0.102852
ENSG00000181481	RNF135	protein_coding	293.798	0.402209	0.160357	2.50822	0.0121342	0.102852
ENSG00000142784	WDTC1	protein_coding	394.722	0.513836	0.204959	2.50701	0.0121756	0.103132
ENSG00000196821	ILRUN	protein_coding	1813.98	0.282355	0.112632	2.50689	0.01218	0.103132
ENSG00000211979	IGHV7-81	IG_V_gene	7.47469	1.78087	0.710412	2.50682	0.0121824	NA
ENSG00000133067	LGR6	protein_coding	468.529	1.14542	0.456993	2.50644	0.0121955	0.103209
ENSG00000099338	CATSPERG	protein_coding	8.9081	1.372	0.54765	2.50525	0.0122366	0.103503
ENSG00000132646	PCNA	protein_coding	1605.22	-0.392294	0.156645	-2.50435	0.0122677	0.103712
ENSG00000104980	TIMM44	protein_coding	802.49	-0.488799	0.195232	-2.50368	0.0122909	0.103767
ENSG00000270605	AL353622.1	lncRNA	23.6128	1.1479	0.458526	2.50345	0.012299	0.103767
ENSG00000234707	SEC61G-DT	lncRNA	27.5537	0.808334	0.322889	2.50344	0.0122991	0.103767
ENSG00000198113	TOR4A	protein_coding	3110.07	0.347887	0.138965	2.50342	0.0122999	0.103767
ENSG00000159247	TUBBP5	transcribed_unprocessed_pseudogene	78.0936	0.680032	0.271741	2.5025	0.0123319	0.103983
ENSG00000166483	WEE1	protein_coding	1168.19	0.271222	0.108388	2.50232	0.0123383	0.103983
ENSG00000165795	NDRG2	protein_coding	345.261	0.709407	0.283556	2.50182	0.0123556	0.104075
ENSG00000065427	KARS1	protein_coding	4721.72	-0.242328	0.0968991	-2.50083	0.0123902	0.104251
ENSG00000185022	MAFF	protein_coding	411.265	-0.419988	0.167943	-2.50077	0.0123923	0.104251
ENSG00000116852	KIF21B	protein_coding	33.4837	-0.995186	0.397977	-2.50061	0.0123979	0.104251
ENSG00000166136	NDUFB8	protein_coding	168.669	-0.426556	0.170589	-2.50049	0.0124023	0.104251
ENSG00000143891	GALM	protein_coding	361.667	0.692246	0.276956	2.49948	0.0124374	0.104493
ENSG00000125977	EIF2S2	protein_coding	8310.6	-0.302142	0.120894	-2.49922	0.0124468	0.104517
ENSG00000130177	CDC16	protein_coding	1282.7	-0.21015	0.0841096	-2.49853	0.0124709	0.104559
ENSG00000175773	ZBTB44-DT	lncRNA	17.3886	0.972966	0.389432	2.49842	0.0124748	0.104559
ENSG00000133962	CATSPERB	protein_coding	1.99603	4.08284	1.63419	2.49838	0.0124761	NA
ENSG00000108187	PBLD	protein_coding	181.556	0.600228	0.240247	2.49838	0.0124762	0.104559
ENSG00000184675	AMER1	protein_coding	266.126	-0.727673	0.291262	-2.49834	0.0124776	0.104559
ENSG00000231806	PCAT7	lncRNA	30.2736	0.814733	0.326143	2.49808	0.0124866	0.10458
ENSG00000265203	RBP3	protein_coding	3.99612	2.54503	1.019	2.49758	0.0125045	NA
ENSG00000149054	ZNF215	protein_coding	180.934	-0.561364	0.224829	-2.49685	0.0125301	0.10489
ENSG00000184343	SRPK3	protein_coding	11.7379	1.50774	0.60397	2.49638	0.0125467	0.104926
ENSG00000026103	FAS	protein_coding	534.204	-0.899825	0.360505	-2.49601	0.0125599	0.104926
ENSG00000111371	SLC38A1	protein_coding	11820.9	-0.569116	0.228026	-2.49584	0.012566	0.104926
ENSG00000088002	SULT2B1	protein_coding	69.312	-0.768385	0.307872	-2.4958	0.0125675	0.104926
ENSG00000224649	AF124730.1	lncRNA	16.4789	1.13409	0.454403	2.49579	0.0125677	0.104926
ENSG00000228742	LINC02577	lncRNA	55.5714	-0.731918	0.293279	-2.49563	0.0125733	0.104926
ENSG00000108947	EFNB3	protein_coding	15.4836	1.43535	0.575396	2.49454	0.0126122	0.105197
ENSG00000132669	RIN2	protein_coding	550.656	-0.359731	0.144221	-2.4943	0.0126205	0.105212
ENSG00000114956	DGUOK	protein_coding	570.042	0.267113	0.107114	2.49372	0.0126413	0.105331
ENSG00000253738	OTUD6B-AS1	lncRNA	490.51	0.297567	0.11936	2.49302	0.0126662	0.105432
[truncated: 1,714 more rows]
