# Supplementary material for: MYEOV overexpression induced by demethylation of its promoter contributes to pancreatic cancer progression via activation of the folate cycle/c-Myc/mTORC1 pathway
Source: BMC Cancer. 2023 Jan 25;23:85. doi: 10.1186/s12885-022-10433-6 (PMC9875418; doi:10.1186/s12885-022-10433-6)
Supplement: Supplementary file 9 — Additional file 9. [file 12885_2022_10433_MOESM9_ESM.xls]

## Sheet: Sheet1
Table S5. List of differentially expressed genes between Panc-1 cells treated with control siRNA and MYEOV-targeting siRNAs in RNA-Seq datasets.
gene_id	gene_name	gene_biotype	baseMean	log2FoldChange	lfcSE	stat	pvalue	padj
ENSG00000136261	BZW2	protein_coding	1381.04	-1.15429	0.0707046	-16.3255	6.50445e-60	8.13836e-56
ENSG00000134531	EMP1	protein_coding	717.714	-1.43982	0.0912576	-15.7776	4.44079e-56	2.28888e-52
ENSG00000183684	ALYREF	protein_coding	911.367	-1.27427	0.0808332	-15.7642	5.48805e-56	2.28888e-52
ENSG00000082153	BZW1	protein_coding	4570.42	-0.825831	0.0556257	-14.8462	7.3625e-50	2.30299e-46
ENSG00000065809	FAM107B	protein_coding	1153.01	-1.10484	0.0746159	-14.807	1.32064e-49	3.30478e-46
ENSG00000144959	NCEH1	protein_coding	2123.31	-1.03077	0.0752535	-13.6973	1.05326e-42	2.1964e-39
ENSG00000148229	POLE3	protein_coding	930.81	-1.03603	0.0776549	-13.3414	1.3289e-40	2.37531e-37
ENSG00000206053	JPT2	protein_coding	3555.99	-0.715286	0.0541262	-13.2152	7.17359e-40	1.12195e-36
ENSG00000184992	BRI3BP	protein_coding	933.145	-1.10458	0.0842617	-13.1089	2.92879e-39	4.07168e-36
ENSG00000135486	HNRNPA1	protein_coding	12561.8	-0.651409	0.0497477	-13.0943	3.55146e-39	4.44359e-36
ENSG00000150093	ITGB1	protein_coding	20144.5	-0.642408	0.0496335	-12.943	2.57246e-38	2.92606e-35
ENSG00000177119	ANO6	protein_coding	2685.07	-0.743061	0.0587683	-12.6439	1.20878e-36	1.26036e-33
ENSG00000095139	ARCN1	protein_coding	3776.1	-0.670571	0.0537875	-12.467	1.12963e-35	1.08723e-32
ENSG00000147065	MSN	protein_coding	7450.53	-0.629666	0.0514964	-12.2274	2.21989e-34	1.98395e-31
ENSG00000145907	G3BP1	protein_coding	4028.93	-0.818563	0.0679387	-12.0485	1.97411e-33	1.64667e-30
ENSG00000166797	CIAO2A	protein_coding	614.363	-1.24008	0.104725	-11.8413	2.38854e-32	1.86784e-29
ENSG00000004700	RECQL	protein_coding	816.831	-0.963075	0.0832692	-11.5658	6.14142e-31	4.52008e-28
ENSG00000122692	SMU1	protein_coding	1041.27	-0.867939	0.0752353	-11.5363	8.65322e-31	6.01495e-28
ENSG00000156966	B3GNT7	protein_coding	3115.84	0.763859	0.0666669	11.4578	2.14796e-30	1.41449e-27
ENSG00000143363	PRUNE1	protein_coding	383.909	-1.30066	0.113787	-11.4306	2.93958e-30	1.839e-27
ENSG00000175220	ARHGAP1	protein_coding	974.524	-0.937281	0.0821875	-11.4042	3.98548e-30	2.37459e-27
ENSG00000134375	TIMM17A	protein_coding	1018.54	-0.89187	0.0787308	-11.3281	9.52537e-30	5.41734e-27
ENSG00000134690	CDCA8	protein_coding	1577.79	-0.824513	0.0729298	-11.3056	1.23159e-29	6.69983e-27
ENSG00000100292	HMOX1	protein_coding	1749.33	0.810401	0.0719121	11.2693	1.85979e-29	9.69568e-27
ENSG00000166949	SMAD3	protein_coding	8405.73	-0.540455	0.0480745	-11.242	2.53486e-29	1.26865e-26
ENSG00000058262	SEC61A1	protein_coding	4258.87	-0.591186	0.0544947	-10.8485	2.02722e-27	9.75559e-25
ENSG00000174574	AKIRIN1	protein_coding	4058.4	0.66599	0.0619929	10.743	6.39219e-27	2.96219e-24
ENSG00000170113	NIPA1	protein_coding	1940.7	-0.654365	0.061388	-10.6595	1.5743e-26	7.03487e-24
ENSG00000117174	ZNHIT6	protein_coding	1376.96	-0.920623	0.0864409	-10.6503	1.73771e-26	7.49731e-24
ENSG00000084090	STARD7	protein_coding	2086.61	-0.661203	0.0628025	-10.5283	6.39897e-26	2.6688e-23
ENSG00000100823	APEX1	protein_coding	1764.53	-0.654755	0.0646845	-10.1223	4.4001e-24	1.77594e-21
ENSG00000119655	NPC2	protein_coding	286.024	-1.34012	0.132972	-10.0782	6.90063e-24	2.69815e-21
ENSG00000181192	DHTKD1	protein_coding	528.957	-0.96994	0.0963066	-10.0714	7.3942e-24	2.80352e-21
ENSG00000148730	EIF4EBP2	protein_coding	2213.4	0.643687	0.064008	10.0564	8.61293e-24	3.16956e-21
ENSG00000172927	MYEOV	protein_coding	849.313	-0.862113	0.0865756	-9.95792	2.32879e-23	8.32509e-21
ENSG00000066583	ISOC1	protein_coding	490.177	-1.00317	0.100869	-9.94528	2.64419e-23	9.19003e-21
ENSG00000151465	CDC123	protein_coding	825.87	-0.804691	0.0810707	-9.9258	3.21516e-23	1.08725e-20
ENSG00000123146	ADGRE5	protein_coding	1671.36	-0.657375	0.0663911	-9.90156	4.09851e-23	1.34949e-20
ENSG00000169813	HNRNPF	protein_coding	5696.07	-0.532214	0.054226	-9.81474	9.72899e-23	3.12126e-20
ENSG00000101868	POLA1	protein_coding	580.269	-0.930078	0.0952758	-9.76196	1.63962e-22	5.12874e-20
ENSG00000264364	DYNLL2	protein_coding	913.011	-0.770762	0.0792786	-9.72219	2.42497e-22	7.40031e-20
ENSG00000124120	TTPAL	protein_coding	882.208	-0.752523	0.0782814	-9.61304	7.04348e-22	2.09829e-19
ENSG00000101474	APMAP	protein_coding	2375.29	-0.588849	0.0616672	-9.54882	1.31176e-21	3.81692e-19
ENSG00000124226	RNF114	protein_coding	913.275	-0.761575	0.0801011	-9.50767	1.94977e-21	5.54444e-19
ENSG00000066084	DIP2B	protein_coding	1405.31	-0.676735	0.0716205	-9.4489	3.42404e-21	9.52036e-19
ENSG00000168246	UBTD2	protein_coding	799.502	-0.805475	0.085306	-9.44219	3.65068e-21	9.92984e-19
ENSG00000150764	DIXDC1	protein_coding	299.186	-1.18938	0.127378	-9.33741	9.87237e-21	2.62815e-18
ENSG00000106771	TMEM245	protein_coding	2385.57	0.589712	0.0643882	9.15869	5.25321e-20	1.36934e-17
ENSG00000100320	RBFOX2	protein_coding	2290.1	-0.556987	0.0609558	-9.13755	6.38806e-20	1.63117e-17
ENSG00000122376	SHLD2	protein_coding	1043.36	-0.692656	0.076299	-9.07818	1.10407e-19	2.76283e-17
ENSG00000111846	GCNT2	protein_coding	721.304	-0.764041	0.0845289	-9.03881	1.5839e-19	3.88584e-17
ENSG00000135052	GOLM1	protein_coding	2054.22	-0.58238	0.0652052	-8.93148	4.2033e-19	1.01138e-16
ENSG00000180370	PAK2	protein_coding	4739.93	-0.519659	0.0582096	-8.92736	4.36288e-19	1.02997e-16
ENSG00000140157	NIPA2	protein_coding	1132.06	-0.64852	0.072883	-8.8981	5.68133e-19	1.31639e-16
ENSG00000101057	MYBL2	protein_coding	3050.9	-0.510048	0.057369	-8.89067	6.07425e-19	1.38184e-16
ENSG00000106366	SERPINE1	protein_coding	12933.4	0.453495	0.051569	8.79395	1.44395e-18	3.22621e-16
ENSG00000183624	HMCES	protein_coding	1192.27	-0.629472	0.0722568	-8.71159	2.99646e-18	6.5775e-16
ENSG00000164402	SEPTIN8	protein_coding	840.132	-0.707545	0.081695	-8.66081	4.68431e-18	1.01052e-15
ENSG00000111707	SUDS3	protein_coding	1258.99	-0.599697	0.0697538	-8.59734	8.15874e-18	1.73021e-15
ENSG00000137713	PPP2R1B	protein_coding	729.29	-0.751301	0.0877908	-8.55786	1.14983e-17	2.39778e-15
ENSG00000100711	ZFYVE21	protein_coding	269.32	-1.10942	0.131079	-8.4638	2.58813e-17	5.30864e-15
ENSG00000131941	RHPN2	protein_coding	3267	0.466786	0.0553098	8.43948	3.18755e-17	6.33815e-15
ENSG00000111450	STX2	protein_coding	926.598	-0.708884	0.0839976	-8.43934	3.19136e-17	6.33815e-15
ENSG00000103502	CDIPT	protein_coding	535.533	-0.831262	0.0998895	-8.32181	8.66282e-17	1.69358e-14
ENSG00000100372	SLC25A17	protein_coding	466.398	-0.845492	0.101747	-8.30978	9.58822e-17	1.84566e-14
ENSG00000109814	UGDH	protein_coding	1996.35	-0.577858	0.0701521	-8.23722	1.7626e-16	3.34146e-14
ENSG00000167862	MRPL58	protein_coding	356.01	-0.970651	0.118357	-8.20104	2.38313e-16	4.45041e-14
ENSG00000139324	TMTC3	protein_coding	478.449	-1.06624	0.130137	-8.19317	2.54443e-16	4.68176e-14
ENSG00000197006	METTL9	protein_coding	1825.45	-0.525939	0.0646498	-8.13519	4.11287e-16	7.458e-14
ENSG00000152661	GJA1	protein_coding	1287.61	-0.613541	0.0757641	-8.09804	5.58509e-16	9.98294e-14
ENSG00000153250	RBMS1	protein_coding	1291.44	0.600582	0.0743873	8.07373	6.81851e-16	1.20159e-13
ENSG00000173706	HEG1	protein_coding	701.667	-0.726624	0.0901684	-8.05852	7.72256e-16	1.34201e-13
ENSG00000135966	TGFBRAP1	protein_coding	737.392	-0.677459	0.0842794	-8.03826	9.11262e-16	1.56188e-13
ENSG00000161243	FBXO27	protein_coding	4982.31	0.447476	0.0559587	7.99654	1.27962e-15	2.16359e-13
ENSG00000120868	APAF1	protein_coding	451.221	-0.852968	0.107566	-7.92969	2.197e-15	3.66518e-13
ENSG00000166200	COPS2	protein_coding	1236.81	-0.802839	0.101288	-7.92629	2.25785e-15	3.71714e-13
ENSG00000167005	NUDT21	protein_coding	1512.59	-0.641354	0.0809377	-7.92404	2.29909e-15	3.73587e-13
ENSG00000112186	CAP2	protein_coding	769.297	-0.719631	0.0915266	-7.86253	3.7646e-15	6.03881e-13
ENSG00000170421	KRT8	protein_coding	16544.4	-0.410677	0.0531159	-7.73171	1.0611e-14	1.68056e-12
ENSG00000108946	PRKAR1A	protein_coding	2063.76	-0.719545	0.0931405	-7.72537	1.11528e-14	1.7443e-12
ENSG00000188549	CCDC9B	protein_coding	458.741	0.796721	0.103284	7.71391	1.22024e-14	1.8849e-12
ENSG00000101367	MAPRE1	protein_coding	3348.5	-0.445404	0.0579492	-7.68612	1.51668e-14	2.31424e-12
ENSG00000040275	SPDL1	protein_coding	2038.42	-0.562706	0.0733491	-7.67161	1.69847e-14	2.5604e-12
ENSG00000176853	FAM91A1	protein_coding	1532.88	-0.640783	0.0840602	-7.62291	2.48017e-14	3.69427e-12
ENSG00000085840	ORC1	protein_coding	415.814	-0.842336	0.11096	-7.59133	3.16643e-14	4.66098e-12
ENSG00000088836	SLC4A11	protein_coding	920.146	0.597337	0.0791652	7.54545	4.50728e-14	6.55757e-12
ENSG00000119125	GDA	protein_coding	553.443	-0.749144	0.0993782	-7.53831	4.76117e-14	6.84733e-12
ENSG00000139645	ANKRD52	protein_coding	4274.78	0.433618	0.0576572	7.52062	5.45167e-14	7.75129e-12
ENSG00000010270	STARD3NL	protein_coding	1123.75	-0.54617	0.0730565	-7.476	7.66207e-14	1.07717e-11
ENSG00000214548	MEG3	lncRNA	3973.86	-0.410547	0.0550745	-7.4544	9.02788e-14	1.25508e-11
ENSG00000110583	NAA40	protein_coding	1039.05	-0.54963	0.0738376	-7.44377	9.78523e-14	1.34542e-11
ENSG00000138594	TMOD3	protein_coding	1116.66	-0.674585	0.0912982	-7.38881	1.48149e-13	2.01483e-11
ENSG00000118898	PPL	protein_coding	1321.13	-0.527679	0.0716292	-7.36681	1.74758e-13	2.35115e-11
ENSG00000260032	NORAD	lncRNA	4070.32	0.443911	0.0603736	7.35274	1.94192e-13	2.58481e-11
ENSG00000161011	SQSTM1	protein_coding	6201.17	0.424176	0.0577456	7.34561	2.04824e-13	2.69765e-11
ENSG00000107957	SH3PXD2A	protein_coding	1032.9	0.551371	0.0751044	7.34138	2.11396e-13	2.7552e-11
ENSG00000073712	FERMT2	protein_coding	682.986	-0.644152	0.0886902	-7.26295	3.78735e-13	4.88529e-11
ENSG00000129055	ANAPC13	protein_coding	759.419	-0.617731	0.0854394	-7.23004	4.82837e-13	6.16454e-11
ENSG00000120526	NUDCD1	protein_coding	795.887	-0.663543	0.0923665	-7.18381	6.77972e-13	8.56847e-11
ENSG00000116254	CHD5	protein_coding	4270.5	0.424959	0.0594114	7.15282	8.50111e-13	1.06366e-10
ENSG00000070214	SLC44A1	protein_coding	965.995	-0.660916	0.0926248	-7.13541	9.64973e-13	1.19542e-10
ENSG00000100345	MYH9	protein_coding	22284.2	0.359061	0.0504021	7.12392	1.04897e-12	1.28674e-10
ENSG00000159200	RCAN1	protein_coding	238.861	-0.996594	0.140577	-7.08931	1.34782e-12	1.63728e-10
ENSG00000133393	CEP20	protein_coding	1900.73	-0.562032	0.0794695	-7.0723	1.52388e-12	1.83334e-10
ENSG00000150768	DLAT	protein_coding	2198.69	-0.458549	0.0655953	-6.99057	2.73767e-12	3.26226e-10
ENSG00000170242	USP47	protein_coding	1118.21	-0.511366	0.0731758	-6.98819	2.7846e-12	3.28688e-10
ENSG00000175274	TP53I11	protein_coding	2377.09	0.535415	0.0768883	6.96355	3.31808e-12	3.87998e-10
ENSG00000153214	TMEM87B	protein_coding	838.45	0.6507	0.0935753	6.95376	3.55666e-12	4.12045e-10
ENSG00000092847	AGO1	protein_coding	1407.4	-0.473627	0.0684996	-6.9143	4.70187e-12	5.39723e-10
ENSG00000132603	NIP7	protein_coding	539.888	-0.786551	0.114536	-6.86726	6.54469e-12	7.44428e-10
ENSG00000137075	RNF38	protein_coding	1419.12	0.489426	0.0714907	6.84601	7.59371e-12	8.55968e-10
ENSG00000158470	B4GALT5	protein_coding	1285.87	-0.485312	0.0709841	-6.8369	8.09249e-12	9.03153e-10
ENSG00000139372	TDG	protein_coding	834.848	-0.556686	0.0814372	-6.83577	8.15667e-12	9.03153e-10
ENSG00000099942	CRKL	protein_coding	1807.37	-0.425638	0.0624678	-6.81372	9.51041e-12	1.04381e-09
ENSG00000100664	EIF5	protein_coding	3305.59	-0.393148	0.0578013	-6.80173	1.03372e-11	1.12469e-09
ENSG00000146007	ZMAT2	protein_coding	1266.44	-0.491882	0.073343	-6.7066	1.99214e-11	2.14876e-09
ENSG00000176597	B3GNT5	protein_coding	772.349	-0.644189	0.0968227	-6.65328	2.8663e-11	3.03177e-09
ENSG00000163558	PRKCI	protein_coding	952.494	-0.76741	0.115346	-6.65312	2.86942e-11	3.03177e-09
ENSG00000184831	APOO	protein_coding	296.997	-0.808234	0.121495	-6.6524	2.88348e-11	3.03177e-09
ENSG00000164109	MAD2L1	protein_coding	1102.62	-0.620479	0.0936877	-6.62285	3.52338e-11	3.67371e-09
ENSG00000138180	CEP55	protein_coding	3961.19	-0.386801	0.0587002	-6.58944	4.41502e-11	4.56535e-09
ENSG00000087086	FTL	protein_coding	7854.05	0.40147	0.061262	6.55333	5.62679e-11	5.77069e-09
ENSG00000101335	MYL9	protein_coding	767.182	0.572491	0.0876678	6.53023	6.56703e-11	6.68022e-09
ENSG00000146242	TPBG	protein_coding	1387.21	-0.471881	0.0725988	-6.49984	8.04067e-11	8.11329e-09
ENSG00000118242	MREG	protein_coding	252.34	-0.876811	0.135745	-6.45924	1.05232e-10	1.05333e-08
ENSG00000173065	FAM222B	protein_coding	871.807	0.589184	0.0913979	6.44636	1.14568e-10	1.13768e-08
ENSG00000162576	MXRA8	protein_coding	2079.07	0.471167	0.0732726	6.43033	1.27326e-10	1.24939e-08
ENSG00000131711	MAP1B	protein_coding	2608.14	0.362596	0.0563935	6.42975	1.27815e-10	1.24939e-08
ENSG00000205213	LGR4	protein_coding	2622.31	-0.560761	0.0875916	-6.402	1.53357e-10	1.48744e-08
ENSG00000128050	PAICS	protein_coding	3562.75	-0.379425	0.0592992	-6.39848	1.56929e-10	1.51038e-08
ENSG00000025800	KPNA6	protein_coding	1996.97	-0.389941	0.0612686	-6.36445	1.95995e-10	1.87198e-08
ENSG00000119977	TCTN3	protein_coding	903.181	-0.487133	0.0773423	-6.2984	3.00733e-10	2.85058e-08
ENSG00000004864	SLC25A13	protein_coding	1086.06	-0.464856	0.0739499	-6.2861	3.25549e-10	3.0626e-08
ENSG00000277443	MARCKS	protein_coding	1165.2	-0.653988	0.104657	-6.24884	4.13513e-10	3.8611e-08
ENSG00000101193	GID8	protein_coding	1251.98	-0.439344	0.0705035	-6.23152	4.61928e-10	4.27486e-08
ENSG00000135070	ISCA1	protein_coding	364.946	-0.728368	0.116902	-6.2306	4.64658e-10	4.27486e-08
ENSG00000148672	GLUD1	protein_coding	2189.59	-0.396223	0.0636525	-6.22478	4.82247e-10	4.40429e-08
ENSG00000185567	AHNAK2	protein_coding	9323.53	0.32074	0.0515564	6.22114	4.93556e-10	4.47491e-08
ENSG00000155506	LARP1	protein_coding	8324.14	0.32202	0.0517721	6.21995	4.97298e-10	4.4764e-08
ENSG00000272398	CD24	protein_coding	6211.77	0.36948	0.0594593	6.214	5.1654e-10	4.61639e-08
ENSG00000113300	CNOT6	protein_coding	1036.74	-0.531885	0.0856223	-6.21199	5.23161e-10	4.63202e-08
ENSG00000112697	TMEM30A	protein_coding	1999.14	-1.03595	0.166786	-6.21124	5.25692e-10	4.63202e-08
ENSG00000176396	EID2	protein_coding	1753.49	-0.563809	0.0907937	-6.20978	5.30589e-10	4.64247e-08
ENSG00000164466	SFXN1	protein_coding	1813.39	-0.451798	0.0729049	-6.19709	5.75149e-10	4.99741e-08
ENSG00000179295	PTPN11	protein_coding	4004.47	-0.376336	0.0608012	-6.18961	6.0313e-10	5.20439e-08
ENSG00000138119	MYOF	protein_coding	12960.4	-0.31667	0.0513509	-6.16678	6.96933e-10	5.97262e-08
ENSG00000198833	UBE2J1	protein_coding	968.36	-0.497525	0.0809207	-6.14831	7.83147e-10	6.6658e-08
ENSG00000137642	SORL1	protein_coding	3120.05	-0.335074	0.0546366	-6.13278	8.63582e-10	7.30077e-08
ENSG00000143252	SDHC	protein_coding	1243.96	-0.430949	0.07091	-6.07741	1.2214e-09	1.02565e-07
ENSG00000136888	ATP6V1G1	protein_coding	747.341	-0.611727	0.101105	-6.05042	1.44466e-09	1.20504e-07
ENSG00000204580	DDR1	protein_coding	2001.41	-0.415855	0.0690401	-6.02338	1.7081e-09	1.41535e-07
ENSG00000138081	FBXO11	protein_coding	797.998	-0.514144	0.0858938	-5.98582	2.15309e-09	1.77233e-07
ENSG00000113739	STC2	protein_coding	1449.71	0.40058	0.0670039	5.97847	2.2525e-09	1.84204e-07
ENSG00000105738	SIPA1L3	protein_coding	665.919	-0.530646	0.0889432	-5.96613	2.42951e-09	1.9739e-07
ENSG00000182952	HMGN4	protein_coding	1326.99	-0.441444	0.0742623	-5.94439	2.77489e-09	2.23996e-07
ENSG00000196937	FAM3C	protein_coding	2243.24	0.459554	0.0775141	5.92865	3.05441e-09	2.44979e-07
ENSG00000142002	DPP9	protein_coding	2439.74	0.373082	0.0634868	5.87652	4.18977e-09	3.33901e-07
ENSG00000111057	KRT18	protein_coding	7177.58	-0.328239	0.0561325	-5.84757	4.988e-09	3.94999e-07
ENSG00000113161	HMGCR	protein_coding	1430.38	-0.432403	0.0740735	-5.83749	5.29937e-09	4.17017e-07
ENSG00000163931	TKT	protein_coding	4622.11	0.358424	0.061434	5.83428	5.40223e-09	4.22454e-07
ENSG00000124767	GLO1	protein_coding	3289.25	-0.357142	0.0613769	-5.81883	5.92606e-09	4.60539e-07
ENSG00000076108	BAZ2A	protein_coding	3739.87	0.322778	0.055614	5.80389	6.47932e-09	5.00427e-07
ENSG00000006530	AGK	protein_coding	605.532	-0.525958	0.0907607	-5.79499	6.83253e-09	5.2447e-07
ENSG00000144354	CDCA7	protein_coding	1760.13	-0.451497	0.0781326	-5.77861	7.53221e-09	5.74653e-07
ENSG00000101670	LIPG	protein_coding	1088.63	0.433174	0.0753338	5.75007	8.92076e-09	6.76464e-07
ENSG00000156113	KCNMA1	protein_coding	3645.76	0.310707	0.0540596	5.74748	9.0584e-09	6.82763e-07
ENSG00000011426	ANLN	protein_coding	9716.49	0.324127	0.0564471	5.74214	9.34865e-09	7.00421e-07
ENSG00000115310	RTN4	protein_coding	12868.7	0.287821	0.0502139	5.7319	9.93104e-09	7.39626e-07
ENSG00000155229	MMS19	protein_coding	1372.01	-0.421827	0.0736471	-5.72768	1.01811e-08	7.53765e-07
ENSG00000170144	HNRNPA3	protein_coding	10245.3	0.27808	0.0485748	5.72479	1.03563e-08	7.62222e-07
ENSG00000124784	RIOK1	protein_coding	486.552	-0.571769	0.0999504	-5.72053	1.06193e-08	7.75799e-07
ENSG00000171160	MORN4	protein_coding	295.539	-0.702128	0.122754	-5.7198	1.06648e-08	7.75799e-07
ENSG00000159346	ADIPOR1	protein_coding	1516.24	-0.411523	0.0723403	-5.68871	1.28004e-08	9.25774e-07
ENSG00000138160	KIF11	protein_coding	2587.47	-0.389286	0.0685416	-5.67955	1.3505e-08	9.71118e-07
ENSG00000101098	RIMS4	protein_coding	81.4948	-1.30384	0.229876	-5.67192	1.41205e-08	1.00957e-06
ENSG00000153786	ZDHHC7	protein_coding	2199.97	0.372146	0.0656899	5.66519	1.46863e-08	1.04406e-06
ENSG00000119787	ATL2	protein_coding	1066.13	-0.468683	0.0829052	-5.65324	1.5745e-08	1.113e-06
ENSG00000170537	TMC7	protein_coding	334.374	0.689309	0.122098	5.64553	1.64672e-08	1.15751e-06
ENSG00000124201	ZNFX1	protein_coding	1558.94	0.375385	0.0667354	5.62497	1.85536e-08	1.29689e-06
ENSG00000119681	LTBP2	protein_coding	2327.26	0.361831	0.0643776	5.62044	1.90469e-08	1.32397e-06
ENSG00000130164	LDLR	protein_coding	2639.09	0.327373	0.058398	5.60588	2.07197e-08	1.43229e-06
ENSG00000109674	NEIL3	protein_coding	222.624	-0.775806	0.138492	-5.60181	2.12128e-08	1.45832e-06
ENSG00000185278	ZBTB37	protein_coding	382.873	-0.661221	0.118798	-5.56591	2.60783e-08	1.78301e-06
ENSG00000112110	MRPL18	protein_coding	1104.03	-0.399874	0.0723961	-5.52342	3.32463e-08	2.26075e-06
ENSG00000205336	ADGRG1	protein_coding	518.036	0.531252	0.0971563	5.46802	4.55102e-08	3.07225e-06
ENSG00000112039	FANCE	protein_coding	183.196	-0.876194	0.160275	-5.46681	4.58216e-08	3.07225e-06
ENSG00000149177	PTPRJ	protein_coding	1433.03	-0.379695	0.0694593	-5.46644	4.59167e-08	3.07225e-06
ENSG00000135074	ADAM19	protein_coding	396.746	0.578016	0.105954	5.45538	4.88691e-08	3.2524e-06
ENSG00000130513	GDF15	protein_coding	2053.55	0.36974	0.0679178	5.44394	5.21146e-08	3.45004e-06
ENSG00000166987	MBD6	protein_coding	1729.37	0.376435	0.0692036	5.43954	5.34197e-08	3.51783e-06
ENSG00000089723	OTUB2	protein_coding	430.783	0.57836	0.10644	5.43367	5.52067e-08	3.61647e-06
ENSG00000168610	STAT3	protein_coding	4517.64	0.296986	0.0549059	5.409	6.33763e-08	4.13002e-06
ENSG00000145860	RNF145	protein_coding	1706.8	-0.343573	0.0635933	-5.40266	6.56591e-08	4.25661e-06
ENSG00000165959	CLMN	protein_coding	922.323	0.41408	0.0768957	5.38496	7.24616e-08	4.6734e-06
ENSG00000085832	EPS15	protein_coding	1042.46	-0.435753	0.0809454	-5.3833	7.31321e-08	4.69245e-06
ENSG00000160712	IL6R	protein_coding	679.309	0.536747	0.0997925	5.37863	7.50542e-08	4.79121e-06
ENSG00000123989	CHPF	protein_coding	494.39	0.565435	0.105312	5.36917	7.91018e-08	5.02397e-06
ENSG00000084112	SSH1	protein_coding	3405.81	0.303491	0.0566959	5.35296	8.65254e-08	5.4677e-06
ENSG00000161013	MGAT4B	protein_coding	2882.29	0.319431	0.0601977	5.30637	1.11832e-07	7.03138e-06
ENSG00000104765	BNIP3L	protein_coding	825.959	-0.497679	0.0939106	-5.29949	1.16123e-07	7.26468e-06
ENSG00000137807	KIF23	protein_coding	2607.23	-0.330018	0.0624289	-5.28631	1.24807e-07	7.76911e-06
ENSG00000183741	CBX6	protein_coding	4496.06	0.272122	0.051587	5.27502	1.32745e-07	8.22231e-06
ENSG00000043514	TRIT1	protein_coding	403.235	-0.568757	0.107991	-5.2667	1.38894e-07	8.56081e-06
ENSG00000101109	STK4	protein_coding	1547.53	-0.367693	0.0698738	-5.26224	1.42307e-07	8.72817e-06
ENSG00000069956	MAPK6	protein_coding	2260.02	0.329175	0.0626036	5.25807	1.45572e-07	8.88486e-06
ENSG00000138111	MFSD13A	protein_coding	217.745	-0.732689	0.139795	-5.24116	1.59574e-07	9.69218e-06
ENSG00000049860	HEXB	protein_coding	2407.89	-0.311592	0.0595482	-5.2326	1.67139e-07	1.01026e-05
ENSG00000196976	LAGE3	protein_coding	910.206	-0.418359	0.0799774	-5.23097	1.68622e-07	1.01433e-05
ENSG00000134987	WDR36	protein_coding	1012.89	-0.555774	0.106391	-5.22388	1.75213e-07	1.04893e-05
ENSG00000055211	GINM1	protein_coding	488.728	-0.517306	0.0990634	-5.22197	1.77032e-07	1.05478e-05
ENSG00000171621	SPSB1	protein_coding	963.034	0.4247	0.0813614	5.21992	1.78999e-07	1.06144e-05
ENSG00000048544	MRPS10	protein_coding	1701.06	-0.336001	0.0643961	-5.21772	1.81136e-07	1.06905e-05
ENSG00000185090	MANEAL	protein_coding	291.934	-0.636817	0.122245	-5.20934	1.89516e-07	1.11325e-05
ENSG00000112308	C6orf62	protein_coding	2146.18	-0.383907	0.0737259	-5.20722	1.91686e-07	1.12073e-05
ENSG00000005194	CIAPIN1	protein_coding	804.786	-0.443521	0.0852277	-5.20396	1.95087e-07	1.13531e-05
ENSG00000177951	BET1L	protein_coding	1396.14	-0.354213	0.0684062	-5.17808	2.24181e-07	1.29859e-05
ENSG00000168092	PAFAH1B2	protein_coding	3103.59	-0.319524	0.0617963	-5.1706	2.33348e-07	1.34546e-05
ENSG00000138678	GPAT3	protein_coding	845.361	0.42945	0.0832488	5.15864	2.48753e-07	1.42771e-05
ENSG00000182534	MXRA7	protein_coding	1005.11	-0.387652	0.0751682	-5.15713	2.50769e-07	1.43021e-05
ENSG00000159658	EFCAB14	protein_coding	3079.13	0.289652	0.0561712	5.1566	2.51475e-07	1.43021e-05
ENSG00000092621	PHGDH	protein_coding	1300.36	0.396056	0.0773578	5.1198	3.05861e-07	1.73165e-05
ENSG00000204262	COL5A2	protein_coding	8960.23	-0.262115	0.0512114	-5.11828	3.08327e-07	1.73774e-05
ENSG00000096092	TMEM14A	protein_coding	395.023	-0.61889	0.121617	-5.08884	3.60269e-07	2.02138e-05
ENSG00000170921	TANC2	protein_coding	1291.34	-0.352085	0.0692175	-5.08664	3.64464e-07	2.03579e-05
ENSG00000174996	KLC2	protein_coding	1651.74	0.386504	0.0761188	5.07764	3.8216e-07	2.12515e-05
ENSG00000187017	ESPN	protein_coding	193.028	0.817821	0.161368	5.06806	4.01885e-07	2.22495e-05
ENSG00000146830	GIGYF1	protein_coding	1659.54	0.340715	0.0673062	5.06216	4.14536e-07	2.28488e-05
ENSG00000049759	NEDD4L	protein_coding	713.005	-0.437577	0.0868255	-5.03973	4.66196e-07	2.55835e-05
ENSG00000112078	KCTD20	protein_coding	1696.94	0.346873	0.0691513	5.01615	5.27174e-07	2.88035e-05
ENSG00000105063	PPP6R1	protein_coding	4766.72	0.309558	0.0617356	5.01425	5.32406e-07	2.89629e-05
ENSG00000124762	CDKN1A	protein_coding	626.353	-0.474174	0.0947125	-5.00646	5.54412e-07	3.00294e-05
ENSG00000163513	TGFBR2	protein_coding	1088.22	-0.374542	0.074867	-5.00277	5.65131e-07	3.04781e-05
ENSG00000149257	SERPINH1	protein_coding	2341.28	0.320686	0.0642186	4.99367	5.92419e-07	3.17516e-05
ENSG00000112096	SOD2	protein_coding	1707.97	0.343774	0.0688482	4.99322	5.9382e-07	3.17516e-05
ENSG00000142627	EPHA2	protein_coding	6880.69	0.314906	0.0632885	4.97572	6.50052e-07	3.46104e-05
ENSG00000138347	MYPN	protein_coding	1386.99	-0.436879	0.0881427	-4.95649	7.17775e-07	3.80542e-05
ENSG00000265972	TXNIP	protein_coding	359.652	-0.604437	0.122411	-4.93775	7.90293e-07	4.17221e-05
ENSG00000112984	KIF20A	protein_coding	1997.41	-0.343932	0.0697994	-4.92744	8.33127e-07	4.37987e-05
ENSG00000113441	LNPEP	protein_coding	1693.75	0.414599	0.0841722	4.92561	8.40986e-07	4.40269e-05
ENSG00000164924	YWHAZ	protein_coding	13040.9	-0.297246	0.0605841	-4.90633	9.27973e-07	4.83783e-05
ENSG00000107341	UBE2R2	protein_coding	2477.11	0.293269	0.0597924	4.90479	9.3526e-07	4.85559e-05
ENSG00000135069	PSAT1	protein_coding	2519.41	0.305818	0.0624181	4.89951	9.60777e-07	4.96746e-05
ENSG00000198042	MAK16	protein_coding	214.554	-0.690714	0.141069	-4.89629	9.76648e-07	5.02654e-05
ENSG00000183760	ACP7	protein_coding	752.618	0.414158	0.0845987	4.89556	9.8024e-07	5.02654e-05
ENSG00000165434	PGM2L1	protein_coding	429.1	0.583368	0.119297	4.89003	1.0082e-06	5.1488e-05
ENSG00000182095	TNRC18	protein_coding	4826.27	0.294273	0.0602818	4.88162	1.05216e-06	5.3515e-05
ENSG00000197147	LRRC8B	protein_coding	633.727	-0.478889	0.0982237	-4.87549	1.08537e-06	5.49806e-05
ENSG00000092445	TYRO3	protein_coding	472.726	-0.499934	0.10256	-4.87454	1.09063e-06	5.50238e-05
ENSG00000167889	MGAT5B	protein_coding	723.79	0.415193	0.0852091	4.87263	1.1012e-06	5.53344e-05
ENSG00000153815	CMIP	protein_coding	1669.53	0.324994	0.0667255	4.87061	1.11255e-06	5.56811e-05
ENSG00000178209	PLEC	protein_coding	20146.6	0.294798	0.06057	4.86706	1.13271e-06	5.6464e-05
ENSG00000163814	CDCP1	protein_coding	4220.92	0.283346	0.0582751	4.86222	1.16078e-06	5.74805e-05
ENSG00000081307	UBA5	protein_coding	911.621	-0.4228	0.0869694	-4.86148	1.16511e-06	5.74805e-05
ENSG00000196498	NCOR2	protein_coding	9509.52	0.304111	0.0625592	4.86118	1.16688e-06	5.74805e-05
ENSG00000171517	LPAR3	protein_coding	289.625	0.623969	0.128437	4.85818	1.18468e-06	5.81285e-05
ENSG00000135250	SRPK2	protein_coding	980.259	-0.369111	0.0761184	-4.84916	1.23983e-06	6.05967e-05
ENSG00000225190	PLEKHM1	protein_coding	441.673	0.507827	0.104757	4.84767	1.24917e-06	6.08156e-05
ENSG00000133026	MYH10	protein_coding	1444.28	-0.327745	0.0677362	-4.83855	1.30789e-06	6.34278e-05
ENSG00000096433	ITPR3	protein_coding	5283.66	0.29131	0.0602555	4.83458	1.33424e-06	6.44557e-05
ENSG00000196182	STK40	protein_coding	1390.42	-0.345298	0.0714592	-4.8321	1.35103e-06	6.50156e-05
ENSG00000248527	MTATP6P1	unprocessed_pseudogene	4108.72	-0.270768	0.0561014	-4.82641	1.39016e-06	6.66426e-05
ENSG00000114573	ATP6V1A	protein_coding	1458.27	0.35962	0.0747549	4.81066	1.50432e-06	7.184e-05
ENSG00000131473	ACLY	protein_coding	2708.8	0.287893	0.0598612	4.80935	1.51424e-06	7.20384e-05
ENSG00000108984	MAP2K6	protein_coding	132.585	0.937297	0.195174	4.80237	1.56796e-06	7.43117e-05
ENSG00000103044	HAS3	protein_coding	1198.35	0.387472	0.0808812	4.79063	1.66256e-06	7.84978e-05
ENSG00000035403	VCL	protein_coding	10484.8	0.257185	0.0536998	4.78931	1.67355e-06	7.87197e-05
ENSG00000110429	FBXO3	protein_coding	587.062	-0.4914	0.102757	-4.78216	1.73423e-06	8.12136e-05
ENSG00000125834	STK35	protein_coding	1536.57	0.314555	0.0657852	4.78154	1.73955e-06	8.12136e-05
ENSG00000197782	ZNF780A	protein_coding	2473.13	-0.356859	0.0746791	-4.77856	1.76554e-06	8.21207e-05
ENSG00000163249	CCNYL1	protein_coding	956.424	-0.408164	0.0854293	-4.77779	1.77231e-06	8.21304e-05
ENSG00000158545	ZC3H18	protein_coding	1040.78	-0.368695	0.0773403	-4.76717	1.8683e-06	8.62589e-05
ENSG00000108175	ZMIZ1	protein_coding	1193.23	-0.392055	0.0822642	-4.7658	1.88108e-06	8.63134e-05
ENSG00000067955	CBFB	protein_coding	879.006	-0.545994	0.114571	-4.76556	1.88328e-06	8.63134e-05
ENSG00000160014	CALM3	protein_coding	6882.94	0.282725	0.0593861	4.76079	1.92834e-06	8.80564e-05
ENSG00000115107	STEAP3	protein_coding	1805.19	0.313584	0.0659315	4.7562	1.97269e-06	8.97539e-05
ENSG00000183431	SF3A3	protein_coding	2234.82	-0.309989	0.0652524	-4.75061	2.028e-06	9.1936e-05
ENSG00000025796	SEC63	protein_coding	3452.27	0.272731	0.0575133	4.74205	2.11568e-06	9.55644e-05
ENSG00000059145	UNKL	protein_coding	395.241	0.510172	0.107925	4.72712	2.27731e-06	0.000102495
ENSG00000139514	SLC7A1	protein_coding	1772.26	0.301604	0.0638507	4.72358	2.31725e-06	0.000103919
ENSG00000100442	FKBP3	protein_coding	722.345	-0.414227	0.0878222	-4.71665	2.39754e-06	0.000107136
ENSG00000231925	TAPBP	protein_coding	3392.85	0.281042	0.0596085	4.7148	2.41945e-06	0.00010773
ENSG00000168495	POLR3D	protein_coding	203.256	-0.688746	0.146327	-4.7069	2.51514e-06	0.000111594
ENSG00000236144	TMEM147-AS1	lncRNA	146.19	-0.881469	0.187758	-4.6947	2.66998e-06	0.000118045
ENSG00000167705	RILP	protein_coding	129.117	-0.879289	0.187548	-4.68834	2.75435e-06	0.000121346
ENSG00000126775	ATG14	protein_coding	236.695	-0.652439	0.13938	-4.68102	2.85447e-06	0.000125316
ENSG00000011275	RNF216	protein_coding	2146.9	0.296818	0.063482	4.67562	2.93073e-06	0.000128214
ENSG00000116478	HDAC1	protein_coding	5147.54	0.258247	0.0552579	4.67348	2.96141e-06	0.000129105
ENSG00000047410	TPR	protein_coding	4022.03	-0.252605	0.0540697	-4.67183	2.9853e-06	0.000129695
ENSG00000108424	KPNB1	protein_coding	11852.9	0.231257	0.0497502	4.64836	3.34583e-06	0.000144855
ENSG00000068383	INPP5A	protein_coding	992.78	0.364849	0.0785848	4.64274	3.43825e-06	0.000148343
ENSG00000167522	ANKRD11	protein_coding	3206.79	0.262091	0.056473	4.641	3.46734e-06	0.000149084
ENSG00000077097	TOP2B	protein_coding	2101.98	0.308147	0.0664169	4.63959	3.49103e-06	0.000149588
ENSG00000077232	DNAJC10	protein_coding	2274.58	-0.346097	0.0746449	-4.63659	3.54211e-06	0.000151083
ENSG00000102172	SMS	protein_coding	5181.75	0.273566	0.0590075	4.63612	3.55006e-06	0.000151083
ENSG00000086289	EPDR1	protein_coding	1532.66	0.33029	0.0712935	4.63282	3.60725e-06	0.000152996
ENSG00000135913	USP37	protein_coding	419.248	-0.498081	0.107659	-4.62648	3.71936e-06	0.000157218
ENSG00000161547	SRSF2	protein_coding	2757.36	-0.270742	0.0586187	-4.61869	3.8617e-06	0.000162685
ENSG00000103342	GSPT1	protein_coding	5453.25	0.245896	0.0532489	4.61786	3.87725e-06	0.000162792
ENSG00000121058	COIL	protein_coding	804.097	0.414874	0.0898577	4.61701	3.89307e-06	0.00016291
ENSG00000177943	MAMDC4	protein_coding	157.83	-0.768426	0.166649	-4.61105	4.00641e-06	0.000167094
ENSG00000149929	HIRIP3	protein_coding	488.77	-0.492782	0.107008	-4.60511	4.12252e-06	0.000171365
ENSG00000070718	AP3M2	protein_coding	269.034	-0.597878	0.130219	-4.59131	4.40465e-06	0.000182487
ENSG00000106211	HSPB1	protein_coding	3663.85	0.335656	0.0731559	4.58823	4.47012e-06	0.000184588
ENSG00000110917	MLEC	protein_coding	4282.25	-0.234299	0.0511729	-4.57858	4.6814e-06	0.000192198
ENSG00000011295	TTC19	protein_coding	977.434	0.364323	0.0795742	4.57841	4.68514e-06	0.000192198
ENSG00000100749	VRK1	protein_coding	447.011	-0.512386	0.112129	-4.56963	4.88595e-06	0.000199781
ENSG00000113594	LIFR	protein_coding	1245.7	-0.452579	0.0990563	-4.56891	4.90264e-06	0.000199811
ENSG00000197217	ENTPD4	protein_coding	748.111	0.379852	0.0831703	4.56716	4.94378e-06	0.000200833
ENSG00000115762	PLEKHB2	protein_coding	2915.34	0.282113	0.0618207	4.56341	5.0329e-06	0.000203792
ENSG00000162769	FLVCR1	protein_coding	351.308	-0.545122	0.119762	-4.55171	5.32119e-06	0.000214645
ENSG00000125968	ID1	protein_coding	3574.15	-0.323446	0.0710766	-4.55067	5.34744e-06	0.000214645
ENSG00000129933	MAU2	protein_coding	537.656	-0.446204	0.0980565	-4.55048	5.35241e-06	0.000214645
ENSG00000057663	ATG5	protein_coding	914.15	-0.369572	0.0812345	-4.54944	5.37878e-06	0.000215014
ENSG00000101255	TRIB3	protein_coding	720.857	0.391701	0.0861235	4.54813	5.41242e-06	0.00021562
ENSG00000124532	MRS2	protein_coding	472.62	-0.481484	0.105879	-4.54751	5.42841e-06	0.00021562
ENSG00000103257	SLC7A5	protein_coding	7820.02	0.232504	0.0512151	4.53976	5.63176e-06	0.000222989
ENSG00000134250	NOTCH2	protein_coding	4435.3	0.273227	0.0601977	4.53883	5.65666e-06	0.000223268
ENSG00000139496	NUP58	protein_coding	1160.74	0.38134	0.0840361	4.53782	5.68398e-06	0.000223641
ENSG00000103994	ZNF106	protein_coding	1738.08	-0.302311	0.0666743	-4.53415	5.78368e-06	0.000226851
ENSG00000167996	FTH1	protein_coding	7852.11	0.303184	0.0669337	4.52962	5.90888e-06	0.000231037
ENSG00000101152	DNAJC5	protein_coding	2271.41	0.295616	0.0652774	4.52861	5.93716e-06	0.00023142
ENSG00000108582	CPD	protein_coding	2078.67	-0.277249	0.0612381	-4.52739	5.97174e-06	0.000232045
ENSG00000213064	SFT2D2	protein_coding	931.635	-0.410075	0.0907038	-4.52104	6.15371e-06	0.000238375
ENSG00000112983	BRD8	protein_coding	1432.85	-0.302314	0.0669896	-4.51286	6.39605e-06	0.000246998
ENSG00000175643	RMI2	protein_coding	242.16	-0.609244	0.135457	-4.49769	6.86971e-06	0.000264447
ENSG00000153904	DDAH1	protein_coding	1611.59	-0.344565	0.0766201	-4.49705	6.89015e-06	0.000264447
ENSG00000129667	RHBDF2	protein_coding	547.229	-0.467044	0.103876	-4.49617	6.91893e-06	0.000264739
ENSG00000157557	ETS2	protein_coding	6620.66	0.227407	0.0507	4.48535	7.27935e-06	0.000277681
ENSG00000117298	ECE1	protein_coding	5001.61	0.268236	0.0600235	4.46884	7.86444e-06	0.000299088
ENSG00000126003	PLAGL2	protein_coding	1780.66	0.316696	0.07088	4.46807	7.893e-06	0.000299264
ENSG00000173442	EHBP1L1	protein_coding	3741.58	0.259817	0.0582351	4.46152	8.1379e-06	0.000307618
ENSG00000136240	KDELR2	protein_coding	3932.25	0.261795	0.0587188	4.45845	8.25551e-06	0.000311123
ENSG00000136295	TTYH3	protein_coding	6772.69	0.274932	0.0618067	4.44826	8.65704e-06	0.000325276
ENSG00000214575	CPEB1	protein_coding	189.971	0.738488	0.166326	4.44	8.99608e-06	0.000337003
ENSG00000188070	C11orf95	protein_coding	476.691	0.448925	0.101393	4.42757	9.5302e-06	0.000355946
ENSG00000170035	UBE2E3	protein_coding	1942.16	0.289076	0.0653091	4.42628	9.58743e-06	0.000357017
ENSG00000196372	ASB13	protein_coding	316.274	-0.53269	0.120495	-4.42086	9.83067e-06	0.000364989
ENSG00000136231	IGF2BP3	protein_coding	1763.92	-0.286985	0.0649453	-4.41887	9.92162e-06	0.000367276
ENSG00000001630	CYP51A1	protein_coding	123.762	-0.810561	0.183568	-4.41558	1.00739e-05	0.000371812
ENSG00000142657	PGD	protein_coding	2436.25	-0.294681	0.0668	-4.4114	1.02706e-05	0.000377957
ENSG00000150967	ABCB9	protein_coding	509.264	0.428794	0.0972686	4.40835	1.04159e-05	0.00038218
ENSG00000169032	MAP2K1	protein_coding	877.013	-0.347006	0.0787894	-4.40422	1.06163e-05	0.000388394
ENSG00000197746	PSAP	protein_coding	25141	0.217233	0.049415	4.3961	1.10213e-05	0.000401378
ENSG00000128342	LIF	protein_coding	1540.79	0.309678	0.0704534	4.3955	1.10517e-05	0.000401378
ENSG00000196313	POM121	protein_coding	2117.82	0.31069	0.0706886	4.39519	1.10674e-05	0.000401378
ENSG00000184640	SEPTIN9	protein_coding	11989.5	0.239882	0.0546527	4.38921	1.13764e-05	0.000409774
ENSG00000107679	PLEKHA1	protein_coding	1341.52	0.435878	0.0993081	4.38915	1.13797e-05	0.000409774
ENSG00000159792	PSKH1	protein_coding	411.386	0.469215	0.106912	4.38881	1.13972e-05	0.000409774
ENSG00000016391	CHDH	protein_coding	902.7	0.381677	0.0874127	4.36638	1.26323e-05	0.00045288
ENSG00000197296	FITM2	protein_coding	485.985	0.430588	0.0986377	4.36535	1.26918e-05	0.000453713
ENSG00000128595	CALU	protein_coding	7010.37	0.239387	0.0548707	4.36276	1.28433e-05	0.000457197
ENSG00000147133	TAF1	protein_coding	1135.71	-0.331822	0.0760634	-4.36243	1.28623e-05	0.000457197
ENSG00000096746	HNRNPH3	protein_coding	3911.38	0.238733	0.054779	4.35811	1.31189e-05	0.000464997
ENSG00000023228	NDUFS1	protein_coding	2182.96	-0.2552	0.0585729	-4.35697	1.31877e-05	0.000466113
ENSG00000161638	ITGA5	protein_coding	4620.72	0.254537	0.0584486	4.35489	1.33137e-05	0.000469241
ENSG00000122861	PLAU	protein_coding	4662.46	0.291964	0.0670787	4.35255	1.34563e-05	0.000472935
ENSG00000186660	ZFP91	protein_coding	2673.94	0.296043	0.068116	4.34616	1.38543e-05	0.000485561
ENSG00000181788	SIAH2	protein_coding	354.665	-0.489884	0.112837	-4.34152	1.41503e-05	0.000494548
ENSG00000213625	LEPROT	protein_coding	882.699	-0.391658	0.090268	-4.33884	1.43237e-05	0.000497895
ENSG00000148180	GSN	protein_coding	7660.29	0.266381	0.061395	4.33881	1.43256e-05	0.000497895
ENSG00000146433	TMEM181	protein_coding	1537.79	-0.395071	0.0910894	-4.33719	1.44319e-05	0.000498946
ENSG00000172869	DMXL1	protein_coding	918.469	-0.338476	0.0780414	-4.33713	1.44356e-05	0.000498946
ENSG00000077549	CAPZB	protein_coding	5232.11	0.240765	0.0555233	4.33629	1.44911e-05	0.000498969
ENSG00000009954	BAZ1B	protein_coding	4106.34	-0.245124	0.0565378	-4.33557	1.4538e-05	0.000498969
ENSG00000077152	UBE2T	protein_coding	894.551	-0.359084	0.082828	-4.3353	1.45559e-05	0.000498969
ENSG00000139644	TMBIM6	protein_coding	10325.2	0.214892	0.0496679	4.32658	1.51439e-05	0.000517707
ENSG00000189079	ARID2	protein_coding	920.782	-0.377417	0.0872677	-4.32482	1.52657e-05	0.000520449
ENSG00000065923	SLC9A7	protein_coding	2321.2	0.268993	0.0622064	4.32421	1.53082e-05	0.000520477
ENSG00000156531	PHF6	protein_coding	1957.33	-0.334461	0.0774138	-4.32043	1.55729e-05	0.000526971
ENSG00000138496	PARP9	protein_coding	380.274	-0.472173	0.109292	-4.32028	1.55834e-05	0.000526971
ENSG00000106003	LFNG	protein_coding	413.295	0.494281	0.114894	4.30205	1.69221e-05	0.0005707
ENSG00000136783	NIPSNAP3A	protein_coding	248.751	-0.586562	0.136555	-4.29544	1.7435e-05	0.000586415
ENSG00000121691	CAT	protein_coding	2024.41	0.277327	0.0645772	4.2945	1.75089e-05	0.000587323
ENSG00000173599	PC	protein_coding	453.786	0.445749	0.103824	4.29331	1.76032e-05	0.000588907
ENSG00000204516	MICB	protein_coding	1383.06	0.302438	0.0704615	4.29225	1.76869e-05	0.00059013
ENSG00000107863	ARHGAP21	protein_coding	2240.46	0.262701	0.0612302	4.29039	1.7836e-05	0.000593522
ENSG00000173473	SMARCC1	protein_coding	2205.93	-0.251447	0.0586498	-4.28727	1.80886e-05	0.000600329
ENSG00000101557	USP14	protein_coding	2297.73	0.268493	0.0626993	4.28223	1.85028e-05	0.000611439
ENSG00000130766	SESN2	protein_coding	650.585	0.40256	0.0940118	4.28201	1.8521e-05	0.000611439
ENSG00000143499	SMYD2	protein_coding	698.321	-0.371899	0.0869072	-4.27927	1.87508e-05	0.000617396
ENSG00000167645	YIF1B	protein_coding	1468.4	-0.328739	0.0768454	-4.27793	1.88639e-05	0.000619489
ENSG00000070614	NDST1	protein_coding	3108.41	0.266388	0.0622921	4.27643	1.89917e-05	0.000622051
ENSG00000142089	IFITM3	protein_coding	4062.71	-0.260688	0.061298	-4.2528	2.11116e-05	0.000689682
ENSG00000108960	MMD	protein_coding	446.294	-0.470931	0.110771	-4.2514	2.1244e-05	0.0006922
ENSG00000170876	TMEM43	protein_coding	1191.94	-0.302974	0.071357	-4.24589	2.1773e-05	0.000707596
ENSG00000198742	SMURF1	protein_coding	1385.37	0.321139	0.07572	4.24114	2.22386e-05	0.000720852
ENSG00000185201	IFITM2	protein_coding	557.739	-0.45997	0.10851	-4.23897	2.24546e-05	0.000725973
ENSG00000013374	NUB1	protein_coding	847.743	-0.347695	0.0821165	-4.23417	2.294e-05	0.000739756
ENSG00000076248	UNG	protein_coding	1436.39	-0.286578	0.0677098	-4.23244	2.31167e-05	0.000743539
ENSG00000261609	GAN	protein_coding	212.862	-0.62211	0.147014	-4.23165	2.31987e-05	0.000744263
ENSG00000224578	HNRNPA1P48	protein_coding	107.563	-0.922068	0.218185	-4.22608	2.37802e-05	0.000760965
ENSG00000114779	ABHD14B	protein_coding	658.962	-0.404463	0.0957601	-4.22372	2.40308e-05	0.000766741
ENSG00000100911	PSME2	protein_coding	1107.02	-0.314044	0.0743612	-4.22322	2.40832e-05	0.000766741
ENSG00000164307	ERAP1	protein_coding	794.572	-0.341881	0.0810479	-4.21826	2.46193e-05	0.000781818
ENSG00000100263	RHBDD3	protein_coding	530.997	0.405265	0.0960906	4.21753	2.46991e-05	0.000782367
ENSG00000131650	KREMEN2	protein_coding	382.746	0.507911	0.120446	4.21691	2.47673e-05	0.000782548
ENSG00000058668	ATP2B4	protein_coding	2688.15	0.267545	0.0634899	4.21398	2.50909e-05	0.000790775
ENSG00000173801	JUP	protein_coding	4811.8	0.273456	0.0649557	4.20989	2.55495e-05	0.000803204
ENSG00000172943	PHF8	protein_coding	689.975	-0.368726	0.0876555	-4.20653	2.59319e-05	0.000813182
ENSG00000134954	ETS1	protein_coding	1917.14	-0.26614	0.0632931	-4.20488	2.6122e-05	0.000817096
ENSG00000135862	LAMC1	protein_coding	4627.75	0.217147	0.0516665	4.20286	2.63563e-05	0.000822369
ENSG00000106683	LIMK1	protein_coding	1395.38	0.319407	0.076062	4.1993	2.67744e-05	0.000833335
ENSG00000125398	SOX9	protein_coding	3025.35	0.292027	0.0695588	4.19827	2.6896e-05	0.000835043
ENSG00000117395	EBNA1BP2	protein_coding	2256.58	-0.285269	0.0680098	-4.19453	2.73437e-05	0.000846842
ENSG00000136802	LRRC8A	protein_coding	563.974	0.412265	0.098342	4.19215	2.7632e-05	0.000853659
ENSG00000167601	AXL	protein_coding	3196.72	0.270596	0.0646416	4.1861	2.83783e-05	0.000874555
ENSG00000189339	SLC35E2B	protein_coding	1662	0.273291	0.0653201	4.18388	2.86581e-05	0.000881007
ENSG00000183955	KMT5A	protein_coding	1375.6	0.317665	0.0760031	4.17963	2.91978e-05	0.000895399
ENSG00000142634	EFHD2	protein_coding	3551.59	0.28262	0.0677345	4.17247	3.01311e-05	0.00092167
ENSG00000172115	CYCS	protein_coding	3785.21	-0.320386	0.0767955	-4.17194	3.02018e-05	0.00092167
ENSG00000198018	ENTPD7	protein_coding	455.454	0.42696	0.102382	4.17025	3.04265e-05	0.00092627
ENSG00000124126	PREX1	protein_coding	1336.69	0.309591	0.0742967	4.16696	3.08689e-05	0.000935322
ENSG00000078124	ACER3	protein_coding	662.797	-0.438397	0.105209	-4.16693	3.08734e-05	0.000935322
ENSG00000102098	SCML2	protein_coding	355.118	0.497882	0.119554	4.16448	3.12068e-05	0.00094314
ENSG00000188419	CHM	protein_coding	806.032	-0.425134	0.102105	-4.16369	3.13147e-05	0.000943573
ENSG00000122970	IFT81	protein_coding	481.316	-0.452662	0.108728	-4.16327	3.1372e-05	0.000943573
ENSG00000099875	MKNK2	protein_coding	2636.24	0.336807	0.0810308	4.15653	3.23113e-05	0.000969494
ENSG00000186001	LRCH3	protein_coding	948.747	-0.323182	0.077827	-4.15257	3.28761e-05	0.000984082
ENSG00000139697	SBNO1	protein_coding	2248.35	0.261373	0.0630427	4.14596	3.38388e-05	0.00101035
ENSG00000038274	MAT2B	protein_coding	1012.89	-0.341671	0.0824209	-4.14545	3.39151e-05	0.00101035
ENSG00000114416	FXR1	protein_coding	3987.48	0.228556	0.0551466	4.14452	3.40524e-05	0.00101203
ENSG00000154914	USP43	protein_coding	165.396	-0.659635	0.159416	-4.13781	3.50629e-05	0.00103959
ENSG00000260804	LINC01963	lncRNA	99.0383	-0.897244	0.216881	-4.13704	3.51822e-05	0.00104066
ENSG00000174282	ZBTB4	protein_coding	1612.3	0.274305	0.0663347	4.13516	3.54705e-05	0.00104671
ENSG00000257103	LSM14A	protein_coding	2904.47	0.242484	0.0586628	4.13352	3.57256e-05	0.00105176
ENSG00000141441	GAREM1	protein_coding	63.4292	-1.08625	0.26297	-4.13072	3.61633e-05	0.00106174
ENSG00000113552	GNPDA1	protein_coding	1402.73	-0.278295	0.0673793	-4.13027	3.62343e-05	0.00106174
ENSG00000134333	LDHA	protein_coding	21322.2	-0.237165	0.0574339	-4.12935	3.63787e-05	0.00106348
ENSG00000144063	MALL	protein_coding	1035.83	0.326521	0.0791164	4.1271	3.67369e-05	0.00107141
ENSG00000153956	CACNA2D1	protein_coding	585.357	0.495182	0.120011	4.12615	3.68886e-05	0.00107141
ENSG00000122912	SLC25A16	protein_coding	256.267	-0.533814	0.129387	-4.12573	3.69553e-05	0.00107141
ENSG00000115970	THADA	protein_coding	828.118	-0.343865	0.083351	-4.1255	3.69924e-05	0.00107141
ENSG00000163349	HIPK1	protein_coding	1238.88	0.309673	0.0750821	4.12446	3.71609e-05	0.00107381
ENSG00000216775	AL109918.1	transcribed_unprocessed_pseudogene	222.025	-0.578962	0.140406	-4.12348	3.73198e-05	0.00107591
ENSG00000060718	COL11A1	protein_coding	688.273	0.356028	0.0863689	4.12218	3.75303e-05	0.00107836
ENSG00000095261	PSMD5	protein_coding	939.542	-0.345311	0.0837749	-4.12189	3.75771e-05	0.00107836
ENSG00000125844	RRBP1	protein_coding	4384.16	0.236303	0.0573806	4.11817	3.81893e-05	0.00109342
ENSG00000198934	MAGEE1	protein_coding	80.58	-0.972933	0.236338	-4.11671	3.84323e-05	0.00109786
ENSG00000029993	HMGB3	protein_coding	3865.26	0.230429	0.0560085	4.11417	3.88577e-05	0.00110749
ENSG00000140750	ARHGAP17	protein_coding	1176.58	-0.317823	0.0772828	-4.11246	3.91457e-05	0.00111248
ENSG00000005893	LAMP2	protein_coding	3969.8	0.249862	0.060763	4.11208	3.92107e-05	0.00111248
ENSG00000123472	ATPAF1	protein_coding	893.843	0.345549	0.0840728	4.11012	3.95459e-05	0.0011187
ENSG00000175130	MARCKSL1	protein_coding	2737.14	-0.316267	0.0769553	-4.10975	3.96087e-05	0.0011187
ENSG00000122591	FAM126A	protein_coding	772.704	-0.435104	0.105888	-4.1091	3.97207e-05	0.00111927
ENSG00000100994	PYGB	protein_coding	13527.1	0.216779	0.0527623	4.10859	3.98078e-05	0.00111927
ENSG00000175727	MLXIP	protein_coding	2912.27	0.266256	0.0648688	4.10454	4.05127e-05	0.00113654
ENSG00000138311	ZNF365	protein_coding	782.892	-0.353325	0.0860928	-4.104	4.06063e-05	0.00113661
ENSG00000070413	DGCR2	protein_coding	1305.11	0.314804	0.0767981	4.09911	4.14746e-05	0.00115766
ENSG00000253719	ATXN7L3B	protein_coding	1492.47	0.267578	0.0652832	4.09873	4.15432e-05	0.00115766
ENSG00000135083	CCNJL	protein_coding	845.442	-0.324399	0.0791916	-4.09639	4.19651e-05	0.00116682
ENSG00000100744	GSKIP	protein_coding	174.238	-0.721906	0.176605	-4.08768	4.3571e-05	0.00120878
ENSG00000226137	BAIAP2-DT	lncRNA	825.383	0.332512	0.0814627	4.08177	4.46945e-05	0.00123721
ENSG00000240682	ISY1	protein_coding	199.633	-0.597088	0.146306	-4.0811	4.48228e-05	0.00123802
ENSG00000215252	GOLGA8B	protein_coding	1123.97	-0.331498	0.0812499	-4.07999	4.50384e-05	0.00124123
ENSG00000179051	RCC2	protein_coding	2587.04	0.234219	0.0574559	4.0765	4.57181e-05	0.0012572
ENSG00000197467	COL13A1	protein_coding	184.115	0.609559	0.149703	4.07179	4.6653e-05	0.00128009
ENSG00000138434	ITPRID2	protein_coding	6819.58	0.237806	0.058449	4.0686	4.72967e-05	0.00129492
ENSG00000161048	NAPEPLD	protein_coding	357.508	-0.503274	0.123868	-4.06297	4.84513e-05	0.00132363
ENSG00000009413	REV3L	protein_coding	1502.96	0.265394	0.0653529	4.06094	4.88756e-05	0.00133231
ENSG00000102181	CD99L2	protein_coding	3039.49	0.26968	0.0664489	4.05846	4.93982e-05	0.00134363
ENSG00000163781	TOPBP1	protein_coding	2790.37	-0.250074	0.0617048	-4.05274	5.06211e-05	0.00137391
ENSG00000106723	SPIN1	protein_coding	1495.45	-0.27312	0.0674011	-4.05215	5.07481e-05	0.00137437
ENSG00000102007	PLP2	protein_coding	3310.97	0.251104	0.0620065	4.04964	5.1297e-05	0.00138624
ENSG00000105810	CDK6	protein_coding	2199.2	-0.345157	0.0853065	-4.04608	5.20835e-05	0.00140446
ENSG00000137710	RDX	protein_coding	4334.54	0.262854	0.0650107	4.04325	5.27161e-05	0.00141637
ENSG00000111652	COPS7A	protein_coding	610.338	-0.36465	0.0901909	-4.04309	5.27517e-05	0.00141637
ENSG00000214063	TSPAN4	protein_coding	2061.78	0.256843	0.0635508	4.04154	5.31002e-05	0.00142232
ENSG00000100065	CARD10	protein_coding	1310.36	0.329055	0.081427	4.0411	5.32006e-05	0.00142232
ENSG00000135318	NT5E	protein_coding	6793.42	0.206557	0.0511468	4.03851	5.37929e-05	0.00143509
ENSG00000238227	TMEM250	protein_coding	741.678	0.367104	0.0909836	4.03484	5.464e-05	0.00145459
ENSG00000100997	ABHD12	protein_coding	1251.21	0.301592	0.074831	4.0303	5.57058e-05	0.00147981
ENSG00000119203	CPSF3	protein_coding	1125.87	-0.298538	0.0741285	-4.02731	5.64196e-05	0.0014956
ENSG00000106123	EPHB6	protein_coding	1153.32	-0.31992	0.0794595	-4.0262	5.66848e-05	0.00149945
ENSG00000135801	TAF5L	protein_coding	793.81	0.322864	0.0802427	4.02359	5.73165e-05	0.00151296
ENSG00000170852	KBTBD2	protein_coding	954.185	-0.321621	0.0800292	-4.0188	5.84947e-05	0.00154081
ENSG00000075891	PAX2	protein_coding	999.67	0.34229	0.085225	4.01631	5.91174e-05	0.00155394
ENSG00000008324	SS18L2	protein_coding	151.047	-0.678597	0.169292	-4.00844	6.11207e-05	0.00160194
ENSG00000116962	NID1	protein_coding	4340.03	0.20988	0.0523634	4.00814	6.11995e-05	0.00160194
ENSG00000101003	GINS1	protein_coding	878.879	-0.351103	0.0876862	-4.00409	6.22576e-05	0.00162624
ENSG00000092201	SUPT16H	protein_coding	3492.66	-0.220588	0.0551382	-4.00064	6.31724e-05	0.00164669
ENSG00000101384	JAG1	protein_coding	1214.65	0.286897	0.0717343	3.99944	6.34934e-05	0.00165162
ENSG00000064666	CNN2	protein_coding	3476.21	0.24586	0.0615513	3.99439	6.48598e-05	0.00168366
ENSG00000090989	EXOC1	protein_coding	503.134	-0.383715	0.0961048	-3.99267	6.53329e-05	0.00169135
ENSG00000083168	KAT6A	protein_coding	507.816	0.390738	0.0978721	3.99233	6.54264e-05	0.00169135
ENSG00000160007	ARHGAP35	protein_coding	2538.85	-0.252779	0.0633729	-3.98875	6.64217e-05	0.00171354
ENSG00000125818	PSMF1	protein_coding	1708.21	-0.287127	0.0719932	-3.98825	6.65628e-05	0.00171365
ENSG00000156535	CD109	protein_coding	5712.08	0.25449	0.0638263	3.98724	6.68476e-05	0.00171745
ENSG00000272391	POM121C	protein_coding	2280.68	0.292429	0.0734033	3.98387	6.78013e-05	0.00173838
ENSG00000141655	TNFRSF11A	protein_coding	867.553	0.311628	0.0782388	3.98303	6.80409e-05	0.00174096
ENSG00000156804	FBXO32	protein_coding	510.591	0.395635	0.0994757	3.9772	6.97317e-05	0.00178058
ENSG00000060138	YBX3	protein_coding	1554.32	0.334118	0.084019	3.9767	6.9878e-05	0.00178068
ENSG00000143753	DEGS1	protein_coding	1339.58	-0.280256	0.0705016	-3.97518	7.03267e-05	0.00178847
ENSG00000255248	MIR100HG	lncRNA	424.775	-0.440469	0.11084	-3.97392	7.06995e-05	0.00179431
ENSG00000147164	SNX12	protein_coding	1618.79	-0.263836	0.0664784	-3.96875	7.22503e-05	0.00182995
ENSG00000115163	CENPA	protein_coding	593.463	-0.358129	0.090271	-3.96727	7.27021e-05	0.00183767
ENSG00000100395	L3MBTL2	protein_coding	551.23	-0.381302	0.0961847	-3.96427	7.36221e-05	0.00185718
ENSG00000135631	RAB11FIP5	protein_coding	882.616	-0.340441	0.0859611	-3.96041	7.48203e-05	0.00188361
ENSG00000181649	PHLDA2	protein_coding	1746.29	0.290167	0.0733221	3.95742	7.57628e-05	0.0019035
ENSG00000136937	NCBP1	protein_coding	1032.94	-0.300999	0.0762132	-3.94943	7.8337e-05	0.00196423
ENSG00000213190	MLLT11	protein_coding	431.25	-0.40815	0.103481	-3.94421	8.00626e-05	0.00200349
ENSG00000109133	TMEM33	protein_coding	545.312	-0.456864	0.115934	-3.94072	8.12357e-05	0.00202666
ENSG00000128513	POT1	protein_coding	506.559	-0.385942	0.0979472	-3.9403	8.13785e-05	0.00202666
ENSG00000141298	SSH2	protein_coding	599.11	-0.355905	0.0903307	-3.94002	8.14748e-05	0.00202666
ENSG00000169519	METTL15	protein_coding	238.05	-0.580247	0.147572	-3.93195	8.42584e-05	0.00209036
ENSG00000166181	API5	protein_coding	2765.56	0.259828	0.0660866	3.93164	8.43695e-05	0.00209036
ENSG00000100422	CERK	protein_coding	1084.94	0.300224	0.0764457	3.92729	8.59091e-05	0.00212278
ENSG00000035862	TIMP2	protein_coding	793.719	0.355958	0.0906441	3.92698	8.60174e-05	0.00212278
ENSG00000141526	SLC16A3	protein_coding	5066.86	0.308508	0.0786321	3.92343	8.72976e-05	0.00215013
ENSG00000269069	AC007842.1	processed_pseudogene	276.104	0.51304	0.130869	3.92025	8.84569e-05	0.00217441
ENSG00000196155	PLEKHG4	protein_coding	207.568	0.570877	0.145803	3.91539	9.02571e-05	0.00221431
ENSG00000115504	EHBP1	protein_coding	1626.67	0.255775	0.0653455	3.91419	9.0708e-05	0.00222102
ENSG00000157600	TMEM164	protein_coding	693.407	-0.338597	0.0865895	-3.91037	9.21549e-05	0.00225204
ENSG00000198919	DZIP3	protein_coding	1417.44	-0.282277	0.0722028	-3.90951	9.24838e-05	0.00225567
ENSG00000107862	GBF1	protein_coding	3189.14	0.250926	0.0641957	3.90876	9.27704e-05	0.00225825
ENSG00000146072	TNFRSF21	protein_coding	1979.61	0.238005	0.0609294	3.90624	9.37415e-05	0.00227746
ENSG00000100297	MCM5	protein_coding	2510.06	-0.264619	0.067875	-3.89862	9.67427e-05	0.00233763
ENSG00000170348	TMED10	protein_coding	2621.67	-0.230945	0.0592459	-3.89807	9.69633e-05	0.00233763
ENSG00000120885	CLU	protein_coding	3496.86	-0.240762	0.0617646	-3.89806	9.69663e-05	0.00233763
ENSG00000113504	SLC12A7	protein_coding	5602.54	0.236233	0.0606083	3.89769	9.71135e-05	0.00233763
ENSG00000109189	USP46	protein_coding	389.031	-0.431125	0.110613	-3.8976	9.71521e-05	0.00233763
ENSG00000108829	LRRC59	protein_coding	3115.73	-0.215185	0.0552203	-3.89684	9.74565e-05	0.00234045
ENSG00000146826	MAP11	protein_coding	530.321	0.375259	0.096329	3.89559	9.79583e-05	0.002348
ENSG00000133704	IPO8	protein_coding	1674.33	-0.250381	0.0644308	-3.88604	0.000101891	0.0024376
ENSG00000123159	GIPC1	protein_coding	2019.02	0.254267	0.0655251	3.88046	0.00010426	0.00248647
ENSG00000125753	VASP	protein_coding	2546.39	0.2269	0.0584751	3.88029	0.000104332	0.00248647
ENSG00000180917	CMTR2	protein_coding	324.593	-0.483772	0.124859	-3.87455	0.000106821	0.00254095
ENSG00000158828	PINK1	protein_coding	214.841	0.557254	0.143898	3.87256	0.000107697	0.00255693
ENSG00000110057	UNC93B1	protein_coding	634.174	0.381737	0.0986602	3.86921	0.000109191	0.00258749
ENSG00000182670	TTC3	protein_coding	2945.36	0.225176	0.058377	3.85727	0.000114659	0.00270751
ENSG00000244879	GABPB1-AS1	lncRNA	613.682	0.346585	0.0898539	3.85721	0.000114688	0.00270751
ENSG00000168672	LRATD2	protein_coding	74.6125	-0.922164	0.239262	-3.85421	0.000116106	0.00273582
ENSG00000170522	ELOVL6	protein_coding	188.445	-0.572519	0.148577	-3.85334	0.000116516	0.00273701
ENSG00000130147	SH3BP4	protein_coding	2910.25	0.216026	0.0560643	3.85318	0.000116594	0.00273701
ENSG00000168385	SEPTIN2	protein_coding	8471.83	0.18648	0.0484673	3.84755	0.000119306	0.00279543
ENSG00000131238	PPT1	protein_coding	2767.69	0.24051	0.0625235	3.84671	0.000119715	0.00279975
ENSG00000197822	OCLN	protein_coding	665.094	-0.342308	0.0891541	-3.8395	0.000123283	0.00287784
ENSG00000139546	TARBP2	protein_coding	514.052	-0.38836	0.101169	-3.83871	0.000123684	0.00288182
ENSG00000173218	VANGL1	protein_coding	985.821	0.297064	0.0774594	3.83509	0.000125516	0.00291907
ENSG00000186197	EDARADD	protein_coding	382.338	-0.43156	0.112577	-3.83345	0.000126357	0.00292533
ENSG00000101290	CDS2	protein_coding	1067.85	-0.306761	0.0800267	-3.83323	0.000126471	0.00292533
ENSG00000158195	WASF2	protein_coding	3380.42	-0.221544	0.0578014	-3.83284	0.000126671	0.00292533
ENSG00000137309	HMGA1	protein_coding	20453.5	0.216902	0.0565964	3.83243	0.000126885	0.00292533
ENSG00000100242	SUN2	protein_coding	1260.3	0.288313	0.0752325	3.83229	0.000126954	0.00292533
ENSG00000064961	HMG20B	protein_coding	1379.12	0.270111	0.070529	3.82979	0.000128254	0.00294985
ENSG00000103335	PIEZO1	protein_coding	2772.95	0.238782	0.0623902	3.82724	0.00012959	0.00297511
ENSG00000112977	DAP	protein_coding	2551.7	0.244236	0.0638315	3.82626	0.000130103	0.00298142
ENSG00000185561	TLCD2	protein_coding	370.044	0.451179	0.118262	3.81508	0.000136141	0.00311407
ENSG00000049245	VAMP3	protein_coding	2737.74	0.22686	0.0594918	3.8133	0.000137125	0.00313085
ENSG00000174371	EXO1	protein_coding	778.492	-0.319493	0.0838099	-3.81212	0.00013778	0.00314007
ENSG00000007968	E2F2	protein_coding	403.242	-0.414111	0.108704	-3.80952	0.000139237	0.00316752
ENSG00000151364	KCTD14	protein_coding	67.1447	-0.956757	0.251241	-3.80813	0.000140023	0.00317962
ENSG00000041802	LSG1	protein_coding	1244.36	-0.290577	0.0764295	-3.8019	0.000143592	0.00325476
ENSG00000124422	USP22	protein_coding	4775.57	0.217017	0.0570986	3.80074	0.000144267	0.00325962
ENSG00000140575	IQGAP1	protein_coding	10683.5	0.173948	0.0457682	3.80063	0.000144328	0.00325962
ENSG00000149115	TNKS1BP1	protein_coding	2279.48	0.261223	0.0691321	3.7786	0.000157712	0.00355548
ENSG00000197321	SVIL	protein_coding	2359.85	0.241552	0.0639884	3.77493	0.000160055	0.0035966
ENSG00000203780	FANK1	protein_coding	337.609	-0.464223	0.122984	-3.77466	0.000160223	0.0035966
ENSG00000113812	ACTR8	protein_coding	374.425	-0.41152	0.109029	-3.77439	0.000160398	0.0035966
ENSG00000088766	CRLS1	protein_coding	126.307	0.821593	0.217855	3.77128	0.000162412	0.00363523
ENSG00000107798	LIPA	protein_coding	1592.25	-0.247997	0.0657849	-3.76982	0.000163367	0.00365009
ENSG00000151012	SLC7A11	protein_coding	477.823	0.519578	0.13799	3.76533	0.000166329	0.00370964
ENSG00000197961	ZNF121	protein_coding	457.366	-0.402576	0.106937	-3.76462	0.000166802	0.00371357
ENSG00000172380	GNG12	protein_coding	2708.83	0.306319	0.081538	3.75676	0.000172128	0.00382534
ENSG00000197343	ZNF655	protein_coding	1170.54	-0.278313	0.0741928	-3.75122	0.000175977	0.00390395
ENSG00000142871	CCN1	protein_coding	6085.69	-0.215734	0.0575369	-3.74949	0.000177193	0.00392397
ENSG00000132294	EFR3A	protein_coding	1883.25	0.267434	0.0714307	3.74396	0.000181142	0.00400432
ENSG00000123609	NMI	protein_coding	222.198	-0.514408	0.137424	-3.74322	0.000181677	0.00400906
ENSG00000165219	GAPVD1	protein_coding	1363.36	0.26254	0.070146	3.74277	0.000182006	0.00400926
ENSG00000188690	UROS	protein_coding	1189.53	0.270436	0.0723862	3.73602	0.000186956	0.00410684
ENSG00000116871	MAP7D1	protein_coding	3920.33	0.200836	0.0537594	3.73584	0.000187092	0.00410684
ENSG00000244405	ETV5	protein_coding	1663.33	0.251593	0.0674087	3.73236	0.000189696	0.00415669
ENSG00000185722	ANKFY1	protein_coding	1570.71	0.251991	0.0675467	3.73062	0.000191007	0.0041781
ENSG00000044090	CUL7	protein_coding	1046.93	0.286528	0.0768232	3.72971	0.000191701	0.00418598
ENSG00000141429	GALNT1	protein_coding	3552.78	0.240065	0.0643951	3.728	0.000193003	0.00420707
ENSG00000177485	ZBTB33	protein_coding	953.51	-0.378715	0.101618	-3.72686	0.000193879	0.00421881
ENSG00000185507	IRF7	protein_coding	175.826	-0.612783	0.164467	-3.72587	0.000194641	0.00422804
ENSG00000152689	RASGRP3	protein_coding	51.3596	-1.10979	0.298056	-3.72342	0.000196539	0.00426186
ENSG00000156030	MIDEAS	protein_coding	1005.11	0.283909	0.07627	3.72241	0.000197327	0.00426822
ENSG00000256751	PLBD1-AS1	lncRNA	73.9031	-0.884737	0.237694	-3.72217	0.000197514	0.00426822
ENSG00000089916	GPATCH2L	protein_coding	591.28	-0.361083	0.0971014	-3.71861	0.000200319	0.00432137
ENSG00000197081	IGF2R	protein_coding	10499	0.194674	0.0523708	3.71722	0.000201429	0.00433782
ENSG00000177200	CHD9	protein_coding	922.297	-0.334757	0.0900821	-3.71613	0.000202295	0.00434898
ENSG00000151553	FAM160B1	protein_coding	668.653	-0.399006	0.107473	-3.71262	0.000205126	0.00440229
ENSG00000141985	SH3GL1	protein_coding	1322.2	0.271805	0.0732488	3.7107	0.000206683	0.00442316
ENSG00000131023	LATS1	protein_coding	1193.43	0.32218	0.0868281	3.71055	0.000206805	0.00442316
ENSG00000183576	SETD3	protein_coding	1110.81	0.281967	0.0760466	3.70782	0.000209051	0.00446357
ENSG00000177383	MAGEF1	protein_coding	489.702	-0.372281	0.100422	-3.70717	0.00020959	0.00446745
ENSG00000111845	PAK1IP1	protein_coding	649.766	-0.343474	0.0926747	-3.70623	0.000210364	0.00447633
ENSG00000197586	ENTPD6	protein_coding	2328.01	-0.244174	0.0659085	-3.70474	0.000211604	0.00449507
ENSG00000089177	KIF16B	protein_coding	880.111	0.297992	0.0806417	3.69525	0.000219669	0.00465847
ENSG00000188994	ZNF292	protein_coding	1081.12	-0.329787	0.0892784	-3.69392	0.000220826	0.00467508
ENSG00000087087	SRRT	protein_coding	3401.88	0.218856	0.0592797	3.69193	0.000222559	0.00469989
ENSG00000163624	CDS1	protein_coding	170.813	-0.597508	0.161851	-3.69171	0.000222749	0.00469989
ENSG00000144791	LIMD1	protein_coding	732.375	0.311284	0.0843504	3.69037	0.000223929	0.00471684
ENSG00000107929	LARP4B	protein_coding	1427.27	0.246534	0.0668197	3.68954	0.000224656	0.00472419
ENSG00000170425	ADORA2B	protein_coding	720.613	0.321957	0.0873453	3.68603	0.000227779	0.00478183
ENSG00000184363	PKP3	protein_coding	980.325	0.298852	0.0810896	3.68546	0.000228292	0.00478457
ENSG00000068366	ACSL4	protein_coding	1520	-0.378699	0.102869	-3.68135	0.000231999	0.00485414
ENSG00000266412	NCOA4	protein_coding	2986.25	0.217087	0.0589774	3.68085	0.000232456	0.00485558
ENSG00000196914	ARHGEF12	protein_coding	5362.4	-0.186232	0.0506518	-3.67671	0.000236264	0.00492416
ENSG00000136205	TNS3	protein_coding	8467.13	0.215073	0.0585005	3.67642	0.000236526	0.00492416
ENSG00000074755	ZZEF1	protein_coding	1129.15	0.263937	0.0718515	3.67337	0.000239375	0.00497518
ENSG00000136816	TOR1B	protein_coding	867.958	0.305578	0.083231	3.67145	0.00024118	0.00500439
ENSG00000138193	PLCE1	protein_coding	2542.4	0.225094	0.061438	3.66375	0.000248545	0.00514326
ENSG00000119682	AREL1	protein_coding	1332.87	0.253906	0.0693182	3.66291	0.000249369	0.00514326
ENSG00000107201	DDX58	protein_coding	687.688	0.339048	0.0925633	3.66288	0.000249394	0.00514326
ENSG00000256235	SMIM3	protein_coding	1018.51	0.331442	0.0904897	3.66276	0.000249517	0.00514326
ENSG00000122642	FKBP9	protein_coding	2553.65	0.221901	0.0606192	3.66057	0.000251659	0.00517888
ENSG00000166266	CUL5	protein_coding	1190.18	-0.389016	0.106304	-3.65946	0.000252748	0.00518423
ENSG00000114346	ECT2	protein_coding	3525.55	-0.256666	0.0701375	-3.65946	0.000252748	0.00518423
ENSG00000188641	DPYD	protein_coding	351.132	-0.417239	0.114045	-3.65855	0.000253651	0.00519424
ENSG00000153310	CYRIB	protein_coding	2322.85	-0.219475	0.0600867	-3.65264	0.000259557	0.0053065
ENSG00000152332	UHMK1	protein_coding	4910.3	0.558659	0.153131	3.64823	0.000264054	0.00538963
ENSG00000170471	RALGAPB	protein_coding	1597.61	-0.252145	0.069123	-3.64778	0.000264516	0.00539028
ENSG00000104687	GSR	protein_coding	581.58	0.332027	0.0910979	3.64473	0.000267671	0.00544568
ENSG00000161714	PLCD3	protein_coding	1208.47	0.275029	0.0754827	3.64361	0.000268844	0.00546068
ENSG00000151726	ACSL1	protein_coding	297.086	-0.44554	0.122609	-3.63382	0.000279251	0.00566208
ENSG00000111786	SRSF9	protein_coding	1768.84	0.350547	0.096478	3.63344	0.000279665	0.00566208
ENSG00000130508	PXDN	protein_coding	122.818	0.732209	0.201705	3.63011	0.000283302	0.00572645
ENSG00000103479	RBL2	protein_coding	736.115	-0.326763	0.0901472	-3.62477	0.000289213	0.00583651
ENSG00000162144	CYB561A3	protein_coding	889.682	-0.286559	0.0791169	-3.62196	0.000292374	0.0058908
ENSG00000117155	SSX2IP	protein_coding	1865.76	-0.333364	0.0921995	-3.61568	0.000299555	0.00602578
ENSG00000198730	CTR9	protein_coding	2819.51	0.212649	0.0588899	3.61097	0.000305059	0.00612664
ENSG00000266472	MRPS21	protein_coding	793.715	-0.30507	0.0845891	-3.6065	0.000310359	0.00622309
ENSG00000130517	PGPEP1	protein_coding	488.968	0.376294	0.104507	3.60067	0.000317399	0.00635408
ENSG00000145623	OSMR	protein_coding	3016.17	-0.220009	0.0611509	-3.59781	0.000320903	0.00640021
ENSG00000076003	MCM6	protein_coding	2018.93	-0.218553	0.0607483	-3.59768	0.000321068	0.00640021
ENSG00000152520	PAN3	protein_coding	243.57	-0.512655	0.142501	-3.59754	0.000321238	0.00640021
ENSG00000173517	PEAK1	protein_coding	844.62	-0.285262	0.0794284	-3.59144	0.000328855	0.00654155
ENSG00000100522	GNPNAT1	protein_coding	536.883	-0.388297	0.108191	-3.589	0.000331947	0.00659258
ENSG00000063587	ZNF275	protein_coding	201.396	-0.537078	0.149691	-3.58791	0.000333336	0.00660829
ENSG00000141510	TP53	protein_coding	1376.73	-0.256351	0.0714558	-3.58755	0.000333795	0.00660829
ENSG00000151893	CACUL1	protein_coding	1438.47	0.242675	0.0676516	3.58712	0.000334346	0.00660875
ENSG00000088854	C20orf194	protein_coding	410.134	0.374513	0.104419	3.58664	0.000334972	0.00661067
ENSG00000184785	SMIM10	protein_coding	97.7081	-0.75744	0.211334	-3.58408	0.000338263	0.00665872
ENSG00000051620	HEBP2	protein_coding	1041.56	0.327546	0.091393	3.58392	0.000338471	0.00665872
ENSG00000146670	CDCA5	protein_coding	2368.52	-0.230699	0.064382	-3.58328	0.000339302	0.00665964
ENSG00000116661	FBXO2	protein_coding	1309.27	0.320961	0.0895817	3.58288	0.000339827	0.00665964
ENSG00000093000	NUP50	protein_coding	1972.58	0.223649	0.0624253	3.58266	0.000340114	0.00665964
ENSG00000130733	YIPF2	protein_coding	316.758	0.45046	0.1258	3.58075	0.000342605	0.00669792
ENSG00000158286	RNF207	protein_coding	934.449	0.300599	0.0840616	3.57593	0.000348979	0.0068119
ENSG00000071794	HLTF	protein_coding	2980.48	0.224736	0.0628818	3.57395	0.000351635	0.00685305
ENSG00000167969	ECI1	protein_coding	940.04	0.303459	0.0849844	3.57076	0.000355949	0.00692093
ENSG00000116704	SLC35D1	protein_coding	531.178	0.370519	0.103771	3.57056	0.000356224	0.00692093
ENSG00000050344	NFE2L3	protein_coding	1286.19	0.252438	0.0707856	3.56624	0.000362138	0.00702492
ENSG00000081377	CDC14B	protein_coding	431.407	-0.373924	0.104991	-3.56149	0.000368759	0.00714229
ENSG00000126016	AMOT	protein_coding	158.805	-0.580287	0.162962	-3.56088	0.000369618	0.00714786
ENSG00000186480	INSIG1	protein_coding	1489.97	0.254631	0.0715384	3.55937	0.00037175	0.00716728
ENSG00000136718	IMP4	protein_coding	1198.25	-0.285514	0.0802152	-3.55935	0.000371768	0.00716728
ENSG00000068489	PRR11	protein_coding	1446.4	0.268641	0.0755301	3.55674	0.000375482	0.00722773
ENSG00000272325	NUDT3	protein_coding	253.181	0.586982	0.165257	3.55193	0.000382423	0.00735004
ENSG00000130402	ACTN4	protein_coding	43802.2	0.20337	0.0573505	3.5461	0.00039098	0.00749176
ENSG00000161904	LEMD2	protein_coding	1552.06	0.240334	0.0677743	3.54609	0.000390994	0.00749176
ENSG00000115677	HDLBP	protein_coding	11749.4	0.179596	0.050665	3.54477	0.000392955	0.00751782
ENSG00000137770	CTDSPL2	protein_coding	1362.54	0.33991	0.0959234	3.54355	0.000394774	0.00754109
ENSG00000100647	SUSD6	protein_coding	268.584	0.4477	0.126522	3.53852	0.000402375	0.00767457
ENSG00000127415	IDUA	protein_coding	145.343	0.645662	0.182568	3.53655	0.00040539	0.0077203
ENSG00000197971	MBP	protein_coding	2009.87	0.224904	0.0636632	3.53272	0.000411315	0.00780995
ENSG00000134569	LRP4	protein_coding	138.147	-0.64845	0.183557	-3.5327	0.000411346	0.00780995
ENSG00000185252	ZNF74	protein_coding	290.867	-0.468503	0.132666	-3.53145	0.000413282	0.00783482
ENSG00000087299	L2HGDH	protein_coding	318.668	-0.422436	0.119641	-3.53087	0.000414201	0.00784037
ENSG00000175931	UBE2O	protein_coding	1240.34	0.258512	0.0732508	3.52913	0.000416925	0.00788001
ENSG00000104738	MCM4	protein_coding	3493.83	-0.207786	0.0589896	-3.52241	0.00042764	0.00807033
ENSG00000145012	LPP	protein_coding	2182	0.255124	0.0724454	3.5216	0.000428945	0.00808276
ENSG00000157538	VPS26C	protein_coding	923.502	0.277127	0.0787324	3.51986	0.000431779	0.00812395
ENSG00000176974	SHMT1	protein_coding	439.279	-0.3847	0.109336	-3.51851	0.000433971	0.00815292
ENSG00000247556	OIP5-AS1	lncRNA	1540.33	0.293944	0.0836793	3.51274	0.000443504	0.00831953
ENSG00000165264	NDUFB6	protein_coding	497.152	-0.364386	0.104104	-3.50022	0.000464879	0.00870743
ENSG00000117399	CDC20	protein_coding	3619.88	-0.228054	0.0652188	-3.49675	0.000470962	0.00880818
ENSG00000158156	XKR8	protein_coding	225.179	0.492499	0.140958	3.49394	0.000475945	0.00888809
ENSG00000175806	MSRA	protein_coding	152.199	0.589348	0.168796	3.49149	0.00048033	0.00895661
ENSG00000066777	ARFGEF1	protein_coding	1679.98	-0.23291	0.0667649	-3.48851	0.000485723	0.00904306
ENSG00000143653	SCCPDH	protein_coding	705.203	-0.299242	0.0857885	-3.48813	0.000486411	0.00904306
ENSG00000178425	NT5DC1	protein_coding	1039.38	-0.282376	0.0810349	-3.48462	0.000492843	0.0091365
ENSG00000104783	KCNN4	protein_coding	577.22	0.356163	0.102211	3.48459	0.000492898	0.0091365
ENSG00000144815	NXPE3	protein_coding	912.292	0.272333	0.078244	3.48056	0.000500361	0.00925299
ENSG00000167460	TPM4	protein_coding	5686.59	0.187474	0.0538657	3.4804	0.000500661	0.00925299
ENSG00000166833	NAV2	protein_coding	992.004	0.275492	0.079179	3.47936	0.00050262	0.00927549
ENSG00000170633	RNF34	protein_coding	820.38	-0.320777	0.0922245	-3.47822	0.000504754	0.00930115
ENSG00000082146	STRADB	protein_coding	519.613	0.349517	0.100505	3.4776	0.000505933	0.00930916
ENSG00000161981	SNRNP25	protein_coding	567.358	-0.33377	0.0960082	-3.47647	0.000508064	0.00933464
ENSG00000067533	RRP15	protein_coding	715.423	-0.349907	0.100669	-3.47581	0.00050932	0.00934401
ENSG00000137845	ADAM10	protein_coding	2606.66	-0.230051	0.0661949	-3.47535	0.000510178	0.00934605
ENSG00000172757	CFL1	protein_coding	14886	-0.180119	0.0518404	-3.47449	0.000511829	0.00936258
ENSG00000167670	CHAF1A	protein_coding	814.29	-0.282917	0.0817073	-3.46257	0.00053505	0.00977306
ENSG00000156011	PSD3	protein_coding	750.26	0.288933	0.0834686	3.46157	0.000537031	0.00979495
ENSG00000006210	CX3CL1	protein_coding	687.662	0.362952	0.104931	3.45897	0.000542238	0.00987553
ENSG00000187244	BCAM	protein_coding	956.627	-0.334464	0.0967561	-3.45677	0.00054669	0.00994213
ENSG00000197183	NOL4L	protein_coding	640.23	0.324029	0.0938334	3.45324	0.000553896	0.0100586
ENSG00000144566	RAB5A	protein_coding	723.383	0.294682	0.0853626	3.45212	0.000556204	0.0100858
ENSG00000147100	SLC16A2	protein_coding	1143.59	0.26264	0.0760959	3.45144	0.000557611	0.0100967
ENSG00000104885	DOT1L	protein_coding	1072.24	0.275728	0.0799	3.45091	0.000558693	0.0101017
ENSG00000173805	HAP1	protein_coding	181.773	-0.554217	0.160709	-3.44857	0.000563561	0.010175
ENSG00000075131	TIPIN	protein_coding	290.517	-0.441547	0.128068	-3.44777	0.000565243	0.0101907
ENSG00000184465	WDR27	protein_coding	725.12	-0.287519	0.0834299	-3.44623	0.000568466	0.010234
ENSG00000131668	BARX1	protein_coding	1187.95	0.320224	0.0929646	3.44458	0.000571943	0.0102686
ENSG00000159461	AMFR	protein_coding	1296.62	0.249923	0.0725613	3.4443	0.000572549	0.0102686
ENSG00000198121	LPAR1	protein_coding	117.573	-0.645341	0.187373	-3.44415	0.000572851	0.0102686
ENSG00000166224	SGPL1	protein_coding	1242.37	-0.251853	0.0731515	-3.44289	0.000575537	0.0102947
ENSG00000110427	KIAA1549L	protein_coding	1117.81	-0.287549	0.0835243	-3.44269	0.000575953	0.0102947
ENSG00000265241	RBM8A	protein_coding	1586.64	-0.224406	0.0652053	-3.44153	0.000578435	0.0103244
ENSG00000136854	STXBP1	protein_coding	1063.94	-0.271483	0.0789154	-3.44018	0.000581336	0.0103614
ENSG00000224870	MRPL20-AS1	lncRNA	417.094	-0.373052	0.108478	-3.43897	0.000583928	0.0103928
ENSG00000143324	XPR1	protein_coding	1343.16	0.240489	0.070009	3.43512	0.0005923	0.0105268
ENSG00000104332	SFRP1	protein_coding	929.725	0.277651	0.0808704	3.43329	0.000596308	0.010583
ENSG00000269378	AC022149.1	processed_pseudogene	68.7617	-0.899428	0.262055	-3.43221	0.000598678	0.01061
ENSG00000119396	RAB14	protein_coding	1745.1	0.257584	0.0751354	3.42826	0.000607453	0.0107503
ENSG00000182253	SYNM	protein_coding	1586.83	0.225599	0.0658321	3.42688	0.000610553	0.0107888
ENSG00000144554	FANCD2	protein_coding	652.677	-0.306019	0.089309	-3.42653	0.000611354	0.0107888
ENSG00000013588	GPRC5A	protein_coding	5223.96	-0.186531	0.054578	-3.41769	0.000631546	0.0111176
ENSG00000125827	TMX4	protein_coding	888.232	-0.27168	0.0794944	-3.4176	0.000631763	0.0111176
ENSG00000171219	CDC42BPG	protein_coding	180.247	0.534515	0.156495	3.41553	0.000636572	0.0111865
ENSG00000171206	TRIM8	protein_coding	820.977	0.278494	0.0816246	3.41189	0.000645137	0.0113211
ENSG00000187446	CHP1	protein_coding	1743.66	0.215899	0.0633782	3.40653	0.00065795	0.0115298
ENSG00000100714	MTHFD1	protein_coding	2407.44	-0.225082	0.0660837	-3.40602	0.000659172	0.0115351
ENSG00000196712	NF1	protein_coding	2355.26	0.215972	0.06343	3.40488	0.000661938	0.0115673
ENSG00000168758	SEMA4C	protein_coding	891.958	0.285327	0.0838775	3.40171	0.000669664	0.011686
ENSG00000115145	STAM2	protein_coding	681.522	-0.317522	0.0934777	-3.39677	0.000681858	0.0118822
ENSG00000113712	CSNK1A1	protein_coding	4155.63	0.181037	0.0533214	3.39521	0.000685764	0.0119221
ENSG00000166167	BTRC	protein_coding	782.375	0.283702	0.0835623	3.39509	0.000686053	0.0119221
ENSG00000228594	FNDC10	protein_coding	206.29	-0.506113	0.149098	-3.3945	0.000687538	0.0119313
ENSG00000108039	XPNPEP1	protein_coding	946.738	-0.270531	0.0797402	-3.39266	0.000692188	0.0119954
ENSG00000162129	CLPB	protein_coding	694.218	-0.301599	0.0889259	-3.39158	0.000694919	0.012026
ENSG00000106665	CLIP2	protein_coding	1224.13	0.250796	0.0739555	3.39117	0.000695953	0.0120273
ENSG00000074696	HACD3	protein_coding	3095.07	0.194791	0.0574646	3.38976	0.000699549	0.0120728
ENSG00000178904	DPY19L3	protein_coding	612.363	-0.355432	0.104906	-3.38809	0.00070381	0.0121179
ENSG00000105357	MYH14	protein_coding	495.858	0.335055	0.0988954	3.38798	0.000704104	0.0121179
ENSG00000140323	DISP2	protein_coding	195.935	0.51349	0.151659	3.38583	0.000709633	0.0121963
ENSG00000131873	CHSY1	protein_coding	1484.32	-0.223222	0.066003	-3.38199	0.000719615	0.0123509
ENSG00000153107	ANAPC1	protein_coding	1648.14	-0.24942	0.0738389	-3.37789	0.00073043	0.0125194
ENSG00000097046	CDC7	protein_coding	1104.71	-0.264368	0.0782805	-3.3772	0.000732289	0.0125252
ENSG00000108439	PNPO	protein_coding	172.246	0.536859	0.158986	3.37676	0.000733442	0.0125252
ENSG00000281649	EBLN3P	lncRNA	1714.18	-0.270153	0.0800066	-3.37664	0.000733771	0.0125252
ENSG00000114770	ABCC5	protein_coding	839.372	-0.268551	0.0795695	-3.37505	0.000738024	0.0125806
ENSG00000185338	SOCS1	protein_coding	59.063	0.921065	0.273033	3.37346	0.000742298	0.0126362
ENSG00000110422	HIPK3	protein_coding	1207.17	-0.30439	0.0902531	-3.37262	0.000744562	0.0126575
ENSG00000186111	PIP5K1C	protein_coding	844.512	0.2857	0.084785	3.3697	0.000752507	0.0127684
ENSG00000140941	MAP1LC3B	protein_coding	1455.8	0.230526	0.068416	3.36947	0.000753124	0.0127684
ENSG00000060237	WNK1	protein_coding	5346.25	0.178703	0.0530776	3.36682	0.000760396	0.0128742
ENSG00000099995	SF3A1	protein_coding	2676.14	-0.211986	0.062998	-3.36496	0.000765539	0.0129438
ENSG00000150593	PDCD4	protein_coding	288.661	0.415573	0.123558	3.36338	0.000769949	0.0130008
ENSG00000133818	RRAS2	protein_coding	603.429	0.348604	0.10372	3.36101	0.000776589	0.0130953
ENSG00000126067	PSMB2	protein_coding	2734.54	-0.213793	0.0636291	-3.35999	0.000779459	0.0131235
ENSG00000189143	CLDN4	protein_coding	1759	0.270529	0.0805225	3.35967	0.000780363	0.0131235
ENSG00000131153	GINS2	protein_coding	274.006	-0.431634	0.128517	-3.35856	0.000783484	0.0131583
ENSG00000128607	KLHDC10	protein_coding	830.107	-0.270166	0.0804583	-3.35784	0.000785537	0.0131751
ENSG00000130338	TULP4	protein_coding	893.683	0.265582	0.0791315	3.3562	0.000790205	0.0132357
ENSG00000043143	JADE2	protein_coding	904.368	0.2759	0.0823136	3.35181	0.000802854	0.0134296
ENSG00000141522	ARHGDIA	protein_coding	3565.68	0.204588	0.0610458	3.35138	0.000804091	0.0134323
ENSG00000183018	SPNS2	protein_coding	176.185	0.545178	0.162695	3.35093	0.000805413	0.0134364
ENSG00000065308	TRAM2	protein_coding	2330.91	-0.210815	0.0629279	-3.3501	0.000807835	0.0134589
ENSG00000160789	LMNA	protein_coding	13767.3	0.171912	0.0513728	3.34636	0.000818806	0.0136235
ENSG00000116539	ASH1L	protein_coding	2079.22	0.205663	0.0614782	3.3453	0.000821939	0.0136575
ENSG00000188931	CFAP126	protein_coding	95.689	-0.682973	0.204328	-3.34254	0.000830165	0.013768
ENSG00000237172	B3GNT9	protein_coding	287.581	0.463262	0.138604	3.34233	0.000830791	0.013768
ENSG00000163840	DTX3L	protein_coding	508.149	-0.330074	0.0987689	-3.34188	0.000832136	0.0137721
ENSG00000118363	SPCS2	protein_coding	1543.41	0.217134	0.0649866	3.34122	0.000834118	0.0137761
ENSG00000105329	TGFB1	protein_coding	1084.45	0.274638	0.0822009	3.34106	0.00083458	0.0137761
ENSG00000172819	RARG	protein_coding	1417.5	0.262129	0.0784942	3.33947	0.000839391	0.0138372
ENSG00000187800	PEAR1	protein_coding	849.692	0.279782	0.0838306	3.33746	0.000845475	0.0139192
ENSG00000126453	BCL2L12	protein_coding	630.089	-0.296327	0.0887992	-3.33705	0.000846738	0.0139217
ENSG00000069702	TGFBR3	protein_coding	305.947	0.407897	0.122347	3.33393	0.000856289	0.0140602
ENSG00000143761	ARF1	protein_coding	5046.71	-0.197184	0.0591551	-3.33333	0.000858121	0.0140718
ENSG00000180694	TMEM64	protein_coding	366.165	-0.420275	0.126113	-3.33253	0.000860593	0.0140939
ENSG00000247077	PGAM5	protein_coding	1481.19	0.243803	0.0732561	3.32809	0.00087443	0.0143018
ENSG00000182158	CREB3L2	protein_coding	739.258	0.282329	0.0848456	3.32756	0.000876088	0.0143102
ENSG00000100226	GTPBP1	protein_coding	811.134	0.291858	0.0878166	3.3235	0.000888964	0.0145016
ENSG00000213839	TMX2P1	processed_pseudogene	64.754	-0.846366	0.254818	-3.32145	0.000895501	0.0145892
ENSG00000168297	PXK	protein_coding	425.57	-0.361294	0.108802	-3.32065	0.000898094	0.0146019
ENSG00000180537	RNF182	protein_coding	1409.23	0.241841	0.0728329	3.32048	0.000898613	0.0146019
ENSG00000047644	WWC3	protein_coding	566.771	-0.308031	0.0928264	-3.31836	0.000905492	0.0146946
ENSG00000008441	NFIX	protein_coding	3074.53	0.204433	0.0616201	3.31763	0.000907847	0.0146992
ENSG00000188986	NELFB	protein_coding	1080.02	-0.244625	0.0737375	-3.31751	0.000908232	0.0146992
ENSG00000050165	DKK3	protein_coding	1122.27	0.257795	0.077715	3.31718	0.000909299	0.0146992
ENSG00000112242	E2F3	protein_coding	1430.88	0.223943	0.0675455	3.31544	0.000914979	0.0147719
ENSG00000185215	TNFAIP2	protein_coding	1737.55	0.219374	0.0661925	3.31419	0.000919099	0.0148193
ENSG00000140105	WARS1	protein_coding	1417.26	-0.24512	0.073976	-3.3135	0.000921346	0.0148364
ENSG00000153814	JAZF1	protein_coding	216.761	0.484375	0.146216	3.31274	0.00092386	0.0148578
ENSG00000114520	SNX4	protein_coding	914.804	0.314687	0.09503	3.31144	0.000928156	0.0149077
ENSG00000140848	CPNE2	protein_coding	855.387	-0.270148	0.0816206	-3.3098	0.00093362	0.0149637
ENSG00000189184	PCDH18	protein_coding	656.939	0.310512	0.0938195	3.30968	0.000934036	0.0149637
ENSG00000116641	DOCK7	protein_coding	1449.11	0.222821	0.0673411	3.30885	0.000936815	0.014989
ENSG00000125257	ABCC4	protein_coding	1069.51	0.242623	0.0733584	3.30736	0.000941791	0.0150494
ENSG00000117461	PIK3R3	protein_coding	730.164	0.294265	0.0890258	3.30539	0.000948432	0.0151362
ENSG00000177917	ARL6IP6	protein_coding	604.352	-0.367345	0.111232	-3.30252	0.000958196	0.0152725
ENSG00000172239	PAIP1	protein_coding	1852.37	0.2066	0.0625846	3.30113	0.000962972	0.0153279
ENSG00000272933	AL391121.1	lncRNA	79.7627	0.809894	0.245363	3.30079	0.000964117	0.0153279
ENSG00000158158	CNNM4	protein_coding	489.811	-0.337325	0.102358	-3.29553	0.000982363	0.0155981
ENSG00000119333	WDR34	protein_coding	890.457	-0.280122	0.0850404	-3.29399	0.000987773	0.0156544
ENSG00000185033	SEMA4B	protein_coding	21361.2	0.200208	0.0607917	3.29334	0.000990042	0.0156544
ENSG00000173457	PPP1R14B	protein_coding	1586.71	0.243246	0.0738652	3.2931	0.000990884	0.0156544
ENSG00000198563	DDX39B	protein_coding	1906.46	0.200962	0.0610253	3.29309	0.000990913	0.0156544
ENSG00000087111	PIGS	protein_coding	1066.56	0.258177	0.0784388	3.29144	0.000996746	0.0157093
ENSG00000167635	ZNF146	protein_coding	3220.2	-0.219063	0.0665563	-3.2914	0.000996899	0.0157093
ENSG00000076928	ARHGEF1	protein_coding	1580.45	0.232667	0.0707087	3.2905	0.00100011	0.0157175
ENSG00000168256	NKIRAS2	protein_coding	470.727	0.33402	0.101513	3.29043	0.00100036	0.0157175
ENSG00000135525	MAP7	protein_coding	628.051	0.302766	0.0920207	3.29019	0.00100118	0.0157175
ENSG00000173898	SPTBN2	protein_coding	177.794	-0.515884	0.156816	-3.28974	0.00100281	0.0157233
ENSG00000015133	CCDC88C	protein_coding	603.344	-0.304848	0.0928189	-3.28433	0.00102224	0.0160078
ENSG00000130518	IQCN	protein_coding	99.3737	0.689996	0.21025	3.28179	0.00103149	0.0161151
ENSG00000094975	SUCO	protein_coding	1302.29	0.257472	0.0784559	3.28175	0.00103166	0.0161151
ENSG00000115295	CLIP4	protein_coding	1005.84	0.305324	0.0930595	3.28096	0.00103456	0.0161401
ENSG00000115756	HPCAL1	protein_coding	3660.26	0.258895	0.0789361	3.27981	0.00103878	0.0161832
ENSG00000129173	E2F8	protein_coding	386.705	-0.354324	0.108042	-3.2795	0.00103991	0.0161832
ENSG00000011009	LYPLA2	protein_coding	1457.99	0.241988	0.0740169	3.26935	0.00107793	0.0167541
ENSG00000073792	IGF2BP2	protein_coding	2771.18	0.190011	0.0581869	3.26554	0.00109257	0.0169606
ENSG00000172893	DHCR7	protein_coding	1981.59	-0.221611	0.0678767	-3.26491	0.00109499	0.016977
ENSG00000095203	EPB41L4B	protein_coding	945.158	0.259838	0.0796059	3.26405	0.00109831	0.0170075
ENSG00000112658	SRF	protein_coding	1230.28	0.247868	0.0759594	3.26317	0.00110174	0.0170359
ENSG00000171867	PRNP	protein_coding	2094.58	-0.200481	0.0614429	-3.26288	0.00110287	0.0170359
ENSG00000156471	PTDSS1	protein_coding	1302.12	-0.226618	0.0695489	-3.2584	0.00112042	0.0172857
ENSG00000214655	ZSWIM8	protein_coding	1307.05	0.243744	0.0748226	3.25762	0.0011235	0.0173024
ENSG00000173705	SUSD5	protein_coding	441.544	-0.34654	0.106385	-3.25743	0.00112427	0.0173024
ENSG00000143772	ITPKB	protein_coding	441.283	0.344127	0.105744	3.25434	0.00113657	0.0174702
ENSG00000166848	TERF2IP	protein_coding	691.395	0.281961	0.0867742	3.24937	0.00115661	0.0177564
ENSG00000076067	RBMS2	protein_coding	604.867	-0.298644	0.0919247	-3.24879	0.00115897	0.0177708
ENSG00000147010	SH3KBP1	protein_coding	2396.66	0.200428	0.0617317	3.24676	0.00116728	0.0178763
ENSG00000132383	RPA1	protein_coding	2761.27	-0.191875	0.0591514	-3.2438	0.00117948	0.0180412
ENSG00000270647	TAF15	protein_coding	2907.66	-0.205621	0.0633987	-3.24331	0.00118151	0.0180501
ENSG00000114120	SLC25A36	protein_coding	1221.9	-0.321274	0.0990791	-3.2426	0.00118445	0.018073
ENSG00000109881	CCDC34	protein_coding	498.321	-0.321408	0.0991611	-3.24127	0.00118999	0.0181353
ENSG00000182831	C16orf72	protein_coding	1419.03	0.223544	0.0689797	3.24072	0.00119228	0.0181482
ENSG00000166881	NEMP1	protein_coding	1839.46	-0.229156	0.0707228	-3.2402	0.00119446	0.0181593
ENSG00000124615	MOCS1	protein_coding	116.004	-0.617051	0.190466	-3.23969	0.00119662	0.01817
ENSG00000275464	FP565260.1	protein_coding	183.081	-0.493816	0.152444	-3.23934	0.00119809	0.0181702
ENSG00000175550	DRAP1	protein_coding	7063	0.18036	0.0557437	3.23552	0.0012142	0.0183923
ENSG00000196459	TRAPPC2	protein_coding	165.67	-0.512007	0.158309	-3.23423	0.00121973	0.0184538
ENSG00000174684	B4GAT1	protein_coding	781.846	0.286492	0.0886819	3.23056	0.00123547	0.0186588
ENSG00000138757	G3BP2	protein_coding	3739.1	0.186887	0.0578531	3.23038	0.00123627	0.0186588
ENSG00000008710	PKD1	protein_coding	3687.63	0.21919	0.0678719	3.22947	0.0012402	0.0186956
ENSG00000149527	PLCH2	protein_coding	3142.48	-0.195354	0.0605239	-3.22771	0.00124784	0.0187881
ENSG00000065833	ME1	protein_coding	411.121	0.368441	0.11418	3.22685	0.00125161	0.0188123
ENSG00000156587	UBE2L6	protein_coding	142.394	-0.552923	0.171361	-3.22666	0.00125245	0.0188123
ENSG00000070831	CDC42	protein_coding	5017.97	-0.167779	0.0520171	-3.22545	0.00125775	0.0188692
ENSG00000167566	NCKAP5L	protein_coding	497.926	-0.351095	0.108926	-3.22324	0.00126748	0.0189925
ENSG00000079805	DNM2	protein_coding	2039.04	0.198926	0.0617982	3.21895	0.0012866	0.0192559
ENSG00000115207	GTF3C2	protein_coding	949.603	-0.249222	0.077433	-3.21855	0.00128839	0.0192596
ENSG00000114026	OGG1	protein_coding	318.665	-0.393775	0.122373	-3.21781	0.00129171	0.0192863
ENSG00000115946	PNO1	protein_coding	724.637	-0.287904	0.0895658	-3.21444	0.00130697	0.0194909
ENSG00000080815	PSEN1	protein_coding	839.476	0.26513	0.0825344	3.21236	0.0013165	0.0196091
ENSG00000149428	HYOU1	protein_coding	5900.62	0.171796	0.0534853	3.21202	0.00131804	0.0196091
ENSG00000137714	FDX1	protein_coding	428.987	0.418443	0.130417	3.20849	0.00133432	0.0198001
ENSG00000183765	CHEK2	protein_coding	546.098	-0.307345	0.095798	-3.20826	0.0013354	0.0198001
ENSG00000083857	FAT1	protein_coding	9443.83	-0.177003	0.0551718	-3.20821	0.00133562	0.0198001
ENSG00000122257	RBBP6	protein_coding	1803.31	0.203653	0.0634946	3.2074	0.00133942	0.0198329
ENSG00000105397	TYK2	protein_coding	918.553	-0.264397	0.0824674	-3.20607	0.0013456	0.0199009
ENSG00000143256	PFDN2	protein_coding	1156.63	0.249008	0.0776811	3.20552	0.0013482	0.0199159
ENSG00000178105	DDX10	protein_coding	663.47	-0.292289	0.0912085	-3.20462	0.00135239	0.0199541
ENSG00000189057	FAM111B	protein_coding	695.3	-0.285916	0.0892434	-3.20378	0.00135637	0.0199893
ENSG00000279348	AC012513.3	TEC	43.8421	-1.07382	0.335466	-3.20097	0.00136965	0.0201613
ENSG00000108561	C1QBP	protein_coding	3870.87	0.185136	0.0578467	3.20046	0.00137209	0.0201734
ENSG00000164930	FZD6	protein_coding	479.518	0.343304	0.107319	3.19892	0.00137942	0.0202574
ENSG00000197063	MAFG	protein_coding	1152.05	0.235084	0.0735353	3.19689	0.00138918	0.0203561
ENSG00000130396	AFDN	protein_coding	3926.59	0.181557	0.0567933	3.19681	0.00138957	0.0203561
ENSG00000105983	LMBR1	protein_coding	1213.73	-0.254433	0.0795972	-3.19651	0.00139102	0.0203561
ENSG00000107130	NCS1	protein_coding	963.905	0.241507	0.0755726	3.19569	0.00139496	0.0203898
ENSG00000106348	IMPDH1	protein_coding	1907.34	0.202575	0.0634361	3.19338	0.0014062	0.0205302
ENSG00000091317	CMTM6	protein_coding	1826.45	0.301901	0.0947148	3.18747	0.00143524	0.0209297
ENSG00000139370	SLC15A4	protein_coding	555.566	0.298434	0.0938228	3.18082	0.00146859	0.0213911
ENSG00000023330	ALAS1	protein_coding	1876.77	0.211469	0.0665073	3.17964	0.00147459	0.0214535
ENSG00000170915	PAQR8	protein_coding	98.0371	-0.658484	0.207158	-3.17865	0.00147963	0.0214867
ENSG00000072571	HMMR	protein_coding	1310.35	-0.274119	0.0862557	-3.17798	0.00148303	0.0214867
ENSG00000176986	SEC24C	protein_coding	1909.76	0.202059	0.0635817	3.17794	0.00148326	0.0214867
ENSG00000144455	SUMF1	protein_coding	242.285	-0.419757	0.132089	-3.17785	0.00148373	0.0214867
ENSG00000077150	NFKB2	protein_coding	1219.55	0.227183	0.0715059	3.17712	0.00148744	0.0215154
ENSG00000086619	ERO1B	protein_coding	298.081	-0.483861	0.152315	-3.17671	0.00148954	0.0215209
ENSG00000153201	RANBP2	protein_coding	3803.1	-0.176636	0.0556313	-3.17511	0.00149778	0.021615
ENSG00000138162	TACC2	protein_coding	2832.97	0.191017	0.0601995	3.17307	0.00150837	0.0217427
ENSG00000079246	XRCC5	protein_coding	8554.71	-0.153479	0.0484138	-3.17014	0.00152365	0.0219378
ENSG00000173226	IQCB1	protein_coding	456.837	0.326225	0.102945	3.16892	0.00153008	0.022005
ENSG00000100697	DICER1	protein_coding	1358.81	0.240536	0.0760332	3.16356	0.00155852	0.0223883
ENSG00000180228	PRKRA	protein_coding	530.824	-0.303388	0.0959533	-3.16183	0.00156783	0.0224962
ENSG00000048649	RSF1	protein_coding	2158.28	0.228052	0.0721535	3.16065	0.00157417	0.0225421
ENSG00000140564	FURIN	protein_coding	2538.24	0.21876	0.0692156	3.16057	0.00157463	0.0225421
ENSG00000177469	CAVIN1	protein_coding	5942.84	0.167892	0.0531447	3.15915	0.0015823	0.022626
ENSG00000178951	ZBTB7A	protein_coding	1201.22	0.230503	0.0730071	3.15726	0.00159257	0.0227468
ENSG00000132749	TESMIN	protein_coding	569.495	0.294283	0.0932241	3.15672	0.00159552	0.022763
ENSG00000096093	EFHC1	protein_coding	564.026	-0.293943	0.0931868	-3.15434	0.0016086	0.022902
ENSG00000100106	TRIOBP	protein_coding	1355.54	0.219025	0.0694373	3.15428	0.00160893	0.022902
ENSG00000077157	PPP1R12B	protein_coding	300.958	0.394905	0.125252	3.15289	0.00161664	0.0229857
ENSG00000134057	CCNB1	protein_coding	4502.9	-0.168822	0.0535941	-3.15001	0.00163265	0.023187
ENSG00000178585	CTNNBIP1	protein_coding	533.279	0.331907	0.105407	3.14882	0.0016393	0.023255
ENSG00000112029	FBXO5	protein_coding	884.869	-0.274258	0.0871206	-3.14803	0.00164375	0.0232909
ENSG00000171680	PLEKHG5	protein_coding	447.319	0.359926	0.114346	3.14771	0.00164555	0.0232909
ENSG00000120278	PLEKHG1	protein_coding	164.869	0.51206	0.162784	3.14565	0.00165718	0.0234289
ENSG00000183255	PTTG1IP	protein_coding	6081.13	0.158708	0.0504658	3.14487	0.00166162	0.0234581
ENSG00000081721	DUSP12	protein_coding	289.041	-0.412135	0.13106	-3.14463	0.00166299	0.0234581
ENSG00000162104	ADCY9	protein_coding	925.886	0.294965	0.093836	3.14342	0.00166988	0.0235288
ENSG00000130340	SNX9	protein_coding	2113.44	0.192801	0.0613514	3.14256	0.00167476	0.023571
ENSG00000179195	ZNF664	protein_coding	2938.96	-0.182168	0.0579999	-3.14083	0.00168471	0.0236844
ENSG00000061676	NCKAP1	protein_coding	5112.18	0.175796	0.0559826	3.1402	0.00168835	0.0237089
ENSG00000140836	ZFHX3	protein_coding	361.879	0.347343	0.110646	3.13922	0.00169396	0.023761
ENSG00000146411	SLC2A12	protein_coding	91.1359	0.667571	0.212702	3.13852	0.00169803	0.0237915
ENSG00000168310	IRF2	protein_coding	239.71	-0.422232	0.134555	-3.13799	0.00170108	0.0238075
ENSG00000198826	ARHGAP11A	protein_coding	2651.9	-0.231496	0.0737898	-3.13724	0.00170547	0.0238422
ENSG00000138346	DNA2	protein_coding	896.438	-0.267658	0.0853624	-3.13555	0.00171531	0.0239531
ENSG00000108821	COL1A1	protein_coding	592.501	0.306766	0.0978773	3.13419	0.00172331	0.024038
ENSG00000079332	SAR1A	protein_coding	2131.84	0.192121	0.0613216	3.133	0.00173031	0.024092
ENSG00000005001	PRSS22	protein_coding	267.067	0.400225	0.12775	3.13287	0.00173103	0.024092
ENSG00000164506	STXBP5	protein_coding	1043.09	-0.267583	0.0854334	-3.13207	0.00173578	0.0241235
ENSG00000131504	DIAPH1	protein_coding	4175.26	0.197786	0.0631533	3.13184	0.00173715	0.0241235
ENSG00000114491	UMPS	protein_coding	832.893	-0.264322	0.0844577	-3.12964	0.00175022	0.0242549
ENSG00000130935	NOL11	protein_coding	1086.14	-0.238657	0.0762581	-3.12959	0.00175049	0.0242549
ENSG00000049323	LTBP1	protein_coding	648.21	0.27522	0.0879707	3.12854	0.00175675	0.0242969
ENSG00000173575	CHD2	protein_coding	1746.08	0.196033	0.0626618	3.12843	0.00175741	0.0242969
ENSG00000106608	URGCP	protein_coding	519.7	-0.352709	0.112804	-3.12675	0.00176751	0.0244097
ENSG00000115306	SPTBN1	protein_coding	6150.12	0.163693	0.0523726	3.12556	0.00177469	0.0244558
ENSG00000155034	FBXL18	protein_coding	543.524	-0.302881	0.0969051	-3.12554	0.00177476	0.0244558
ENSG00000129474	AJUBA	protein_coding	698.296	-0.273213	0.0876001	-3.11887	0.00181549	0.0249894
ENSG00000242125	SNHG3	lncRNA	887.743	-0.260358	0.0834996	-3.11807	0.00182038	0.0250292
ENSG00000135048	CEMIP2	protein_coding	420.835	0.358456	0.115003	3.11692	0.00182751	0.0250443
ENSG00000213281	NRAS	protein_coding	1796.28	-0.246224	0.0789984	-3.11682	0.0018281	0.0250443
ENSG00000164379	FOXQ1	protein_coding	506.155	0.306483	0.0983359	3.11669	0.00182893	0.0250443
ENSG00000166508	MCM7	protein_coding	5069.51	-0.168428	0.0540454	-3.11642	0.00183061	0.0250443
ENSG00000181045	SLC26A11	protein_coding	410.223	0.337325	0.108246	3.11628	0.00183148	0.0250443
ENSG00000026950	BTN3A1	protein_coding	176.102	-0.489589	0.157156	-3.1153	0.00183758	0.0251002
ENSG00000170832	USP32	protein_coding	1146.54	0.233759	0.0750765	3.11361	0.00184811	0.0252165
ENSG00000161202	DVL3	protein_coding	1950.17	-0.208123	0.0668758	-3.11209	0.0018577	0.025319
ENSG00000114853	ZBTB47	protein_coding	91.2511	0.652186	0.209586	3.11177	0.00185967	0.025319
ENSG00000178295	GEN1	protein_coding	685.831	-0.277008	0.0890409	-3.11102	0.00186442	0.0253561
ENSG00000101935	AMMECR1	protein_coding	733.386	0.311764	0.100259	3.10959	0.00187345	0.0254129
ENSG00000074855	ANO8	protein_coding	409.502	0.351483	0.113032	3.10958	0.00187354	0.0254129
ENSG00000040199	PHLPP2	protein_coding	450.591	0.345234	0.111029	3.1094	0.00187469	0.0254129
ENSG00000175376	EIF1AD	protein_coding	635.7	-0.272851	0.0878434	-3.10611	0.00189566	0.0256694
ENSG00000242265	PEG10	protein_coding	1853.43	0.198611	0.0639953	3.10353	0.0019123	0.0258628
ENSG00000237649	KIFC1	protein_coding	2002.9	-0.199591	0.0643169	-3.10325	0.00191408	0.0258628
ENSG00000263001	GTF2I	protein_coding	1700.58	0.216711	0.0698648	3.10186	0.00192309	0.0259565
ENSG00000144233	AMMECR1L	protein_coding	948.888	-0.236765	0.0764195	-3.09822	0.00194684	0.0262487
ENSG00000205903	ZNF316	protein_coding	741.177	0.286965	0.0926488	3.09734	0.00195266	0.0262989
ENSG00000197879	MYO1C	protein_coding	7148.34	0.171905	0.0555112	3.09676	0.00195648	0.026322
ENSG00000183723	CMTM4	protein_coding	1338.11	0.218807	0.0706871	3.09543	0.00196526	0.0264117
ENSG00000188290	HES4	protein_coding	343.554	0.515695	0.166776	3.09214	0.00198717	0.0266776
ENSG00000170584	NUDCD2	protein_coding	684.135	-0.277874	0.0898908	-3.09124	0.00199326	0.0267306
ENSG00000166436	TRIM66	protein_coding	1181.32	-0.224179	0.0725924	-3.08819	0.00201381	0.0269492
ENSG00000169991	IFFO2	protein_coding	961.166	0.23768	0.0769644	3.08818	0.00201387	0.0269492
ENSG00000166582	CENPV	protein_coding	547.819	0.292183	0.0946574	3.08674	0.00202364	0.0270511
ENSG00000101150	TPD52L2	protein_coding	2694.25	0.175835	0.0569856	3.08561	0.00203135	0.0271251
ENSG00000179240	GVQW3	protein_coding	169.978	-0.495063	0.160524	-3.08404	0.00204211	0.0272397
ENSG00000006283	CACNA1G	protein_coding	329.622	-0.361593	0.11741	-3.07975	0.00207173	0.0276054
ENSG00000005884	ITGA3	protein_coding	6354.89	-0.168376	0.0546929	-3.07858	0.00207992	0.0276851
ENSG00000079313	REXO1	protein_coding	1052.53	0.232023	0.0753796	3.07806	0.00208355	0.0277039
ENSG00000001084	GCLC	protein_coding	843.465	0.250995	0.0815878	3.07638	0.00209532	0.0278053
ENSG00000167191	GPRC5B	protein_coding	160.56	0.497978	0.161874	3.07634	0.00209562	0.0278053
ENSG00000073464	CLCN4	protein_coding	145.971	0.540795	0.175834	3.0756	0.00210077	0.0278441
ENSG00000130958	SLC35D2	protein_coding	105.132	0.635002	0.206605	3.0735	0.00211561	0.027992
ENSG00000129235	TXNDC17	protein_coding	571.713	-0.315438	0.102638	-3.0733	0.00211703	0.027992
ENSG00000180891	CUEDC1	protein_coding	1294.73	0.221198	0.0719811	3.073	0.00211922	0.027992
ENSG00000141076	UTP4	protein_coding	931.397	-0.253497	0.082498	-3.07276	0.00212087	0.027992
ENSG00000168002	POLR2G	protein_coding	863.067	-0.263138	0.0856566	-3.07201	0.0021262	0.0280327
ENSG00000168795	ZBTB5	protein_coding	923.597	-0.237944	0.0774782	-3.07111	0.00213265	0.0280707
ENSG00000075568	TMEM131	protein_coding	2543.46	0.180511	0.0587825	3.07084	0.00213459	0.0280707
ENSG00000152484	USP12	protein_coding	1826.8	0.294839	0.0960178	3.07067	0.00213581	0.0280707
ENSG00000169136	ATF5	protein_coding	1172.01	-0.262047	0.0853574	-3.06999	0.00214064	0.0281047
ENSG00000154917	RAB6B	protein_coding	614.656	-0.28231	0.0920266	-3.0677	0.00215712	0.0282913
ENSG00000131389	SLC6A6	protein_coding	2513.08	0.224491	0.0732114	3.06633	0.00216701	0.0283912
ENSG00000022267	FHL1	protein_coding	343.509	-0.386553	0.126082	-3.06587	0.00217034	0.028393
ENSG00000254285	KRT8P3	processed_pseudogene	174.36	-0.48703	0.158865	-3.06569	0.00217168	0.028393
ENSG00000122126	OCRL	protein_coding	3105.23	0.178732	0.0583459	3.06332	0.00218894	0.0285887
ENSG00000132475	H3-3B	protein_coding	5600.26	-0.155529	0.0507859	-3.06243	0.00219545	0.0286439
ENSG00000134278	SPIRE1	protein_coding	1197.79	0.22013	0.0718931	3.06191	0.00219929	0.0286641
ENSG00000112679	DUSP22	protein_coding	494.344	-0.297428	0.0971637	-3.0611	0.00220526	0.0287119
ENSG00000185305	ARL15	protein_coding	109.819	-0.6148	0.200888	-3.06041	0.00221034	0.0287482
ENSG00000023191	RNH1	protein_coding	5216.07	0.18683	0.0610598	3.05979	0.00221496	0.0287783
ENSG00000217165	ANKRD18EP	processed_pseudogene	79.8577	-0.762469	0.249356	-3.05776	0.00223001	0.0289439
ENSG00000150630	VEGFC	protein_coding	326.316	-0.371642	0.121582	-3.05672	0.0022377	0.0289459
ENSG00000184432	COPB2	protein_coding	3838.24	0.17037	0.0557367	3.0567	0.00223786	0.0289459
ENSG00000213762	ZNF134	protein_coding	461.244	-0.317225	0.103791	-3.05639	0.00224018	0.0289459
ENSG00000187772	LIN28B	protein_coding	206.868	-0.46751	0.152963	-3.05637	0.00224036	0.0289459
ENSG00000134108	ARL8B	protein_coding	1177.35	-0.236768	0.0774731	-3.05614	0.00224208	0.0289459
ENSG00000114446	IFT57	protein_coding	884.258	-0.24708	0.0808542	-3.05588	0.00224405	0.0289459
ENSG00000168300	PCMTD1	protein_coding	352.374	-0.401567	0.131551	-3.05256	0.00226896	0.0292372
ENSG00000169905	TOR1AIP2	protein_coding	1400.76	0.253827	0.083173	3.0518	0.00227476	0.0292817
ENSG00000204713	TRIM27	protein_coding	1252.75	-0.215337	0.0705934	-3.05038	0.00228553	0.0293901
ENSG00000197312	DDI2	protein_coding	934.665	-0.232969	0.0764289	-3.04818	0.00230232	0.0295756
ENSG00000172269	DPAGT1	protein_coding	1170.15	-0.216856	0.0711652	-3.04722	0.00230965	0.0296394
ENSG00000004399	PLXND1	protein_coding	4608.25	0.197534	0.0648895	3.04416	0.00233333	0.0299126
ENSG00000154957	ZNF18	protein_coding	156.271	-0.500728	0.164528	-3.04342	0.00233903	0.0299549
ENSG00000132849	PATJ	protein_coding	522.616	0.298402	0.0980678	3.04282	0.00234373	0.0299845
ENSG00000136717	BIN1	protein_coding	1382.33	0.22853	0.075127	3.04191	0.00235084	0.0300446
ENSG00000134668	SPOCD1	protein_coding	26.161	1.21238	0.398568	3.04183	0.00235143	NA
ENSG00000182022	CHST15	protein_coding	587.961	0.297135	0.0978002	3.03818	0.00238011	0.0303876
ENSG00000111696	NT5DC3	protein_coding	553.703	0.303985	0.100088	3.03719	0.00238797	0.0304569
ENSG00000001629	ANKIB1	protein_coding	1971.09	0.203749	0.0670995	3.03652	0.00239329	0.0304937
ENSG00000029725	RABEP1	protein_coding	1100.3	0.235254	0.0774963	3.03569	0.0023999	0.0305468
ENSG00000151208	DLG5	protein_coding	2304.17	0.209095	0.0688962	3.03493	0.00240595	0.0305928
ENSG00000111775	COX6A1	protein_coding	446.518	-0.330802	0.109024	-3.03421	0.00241167	0.0306344
ENSG00000184634	MED12	protein_coding	1296.44	-0.258269	0.0851415	-3.03341	0.00241805	0.0306842
ENSG00000112335	SNX3	protein_coding	4641.27	0.154619	0.0509798	3.03295	0.00242172	0.0306996
ENSG00000138439	FAM117B	protein_coding	122.014	-0.599916	0.198039	-3.02928	0.00245138	0.0310442
ENSG00000162885	B3GALNT2	protein_coding	500.344	-0.302292	0.0998104	-3.02866	0.00245643	0.0310767
ENSG00000178149	DALRD3	protein_coding	344.721	0.355962	0.117587	3.02722	0.0024681	0.0311929
ENSG00000068903	SIRT2	protein_coding	1983.77	0.189882	0.0627675	3.02516	0.00248502	0.0313673
ENSG00000115884	SDC1	protein_coding	3111.94	-0.167368	0.0553294	-3.02493	0.00248692	0.0313673
ENSG00000147324	MFHAS1	protein_coding	332.364	0.360412	0.119303	3.02099	0.00251954	0.0317335
ENSG00000154839	SKA1	protein_coding	408.994	-0.350759	0.116114	-3.02081	0.00252103	0.0317335
ENSG00000186063	AIDA	protein_coding	1665.58	-0.235409	0.0779648	-3.01943	0.00253251	0.031846
ENSG00000149091	DGKZ	protein_coding	2562.59	0.194397	0.0643927	3.01893	0.00253671	0.0318554
ENSG00000123091	RNF11	protein_coding	1823.84	0.294482	0.0975517	3.01873	0.00253835	0.0318554
ENSG00000053371	AKR7A2	protein_coding	712.715	-0.261075	0.0865711	-3.01573	0.00256359	0.0321399
ENSG00000159023	EPB41	protein_coding	325.346	0.368497	0.122271	3.01378	0.00258018	0.0322801
ENSG00000132510	KDM6B	protein_coding	611.619	0.287564	0.0954187	3.01371	0.00258074	0.0322801
ENSG00000156504	FAM122B	protein_coding	2608.01	-0.175464	0.0582307	-3.01326	0.00258461	0.0322801
ENSG00000206418	RAB12	protein_coding	537.954	0.374898	0.124419	3.0132	0.00258509	0.0322801
ENSG00000065978	YBX1	protein_coding	16254.7	0.166398	0.0552336	3.01262	0.00259005	0.0323003
ENSG00000108671	PSMD11	protein_coding	2541.77	-0.184843	0.0613607	-3.0124	0.00259187	0.0323003
ENSG00000177697	CD151	protein_coding	5217.05	0.184754	0.0613555	3.01121	0.00260209	0.0323953
ENSG00000164091	WDR82	protein_coding	1823.12	0.190272	0.0632366	3.00889	0.00262203	0.0326111
ENSG00000113269	RNF130	protein_coding	1218.13	0.2125	0.0706455	3.00797	0.00262998	0.0326776
ENSG00000102034	ELF4	protein_coding	2003.72	0.206741	0.0687724	3.00616	0.00264568	0.03284
ENSG00000178234	GALNT11	protein_coding	1064.64	0.249095	0.0829162	3.00418	0.00266298	0.033022
ENSG00000143162	CREG1	protein_coding	140.835	0.523006	0.174123	3.00366	0.0026675	0.0330454
ENSG00000197457	STMN3	protein_coding	1420.8	0.223164	0.0743629	3.00101	0.00269087	0.0332718
ENSG00000140451	PIF1	protein_coding	476.469	-0.324545	0.108146	-3.00098	0.0026911	0.0332718
ENSG00000167900	TK1	protein_coding	1613.35	-0.202792	0.0675948	-3.00012	0.00269874	0.0333173
ENSG00000164828	SUN1	protein_coding	4453.33	0.155592	0.0518646	2.99996	0.00270011	0.0333173
ENSG00000119801	YPEL5	protein_coding	836.442	0.242462	0.0808551	2.99872	0.00271118	0.033421
ENSG00000197928	ZNF677	protein_coding	293.408	0.421573	0.140602	2.99835	0.00271443	0.0334281
ENSG00000128000	ZNF780B	protein_coding	2716.54	0.189037	0.0630553	2.99795	0.002718	0.0334307
ENSG00000160688	FLAD1	protein_coding	849.481	-0.24556	0.0819153	-2.99773	0.00271999	0.0334307
ENSG00000067560	RHOA	protein_coding	5993.77	0.147016	0.0490511	2.99719	0.00272477	0.0334566
ENSG00000089280	FUS	protein_coding	6132.27	-0.164982	0.0550766	-2.9955	0.00273996	0.0336102
ENSG00000197728	RPS26	protein_coding	2623.43	-0.183614	0.0613088	-2.9949	0.00274533	0.033643
ENSG00000204310	AGPAT1	protein_coding	1164.53	-0.234994	0.0785066	-2.9933	0.00275978	0.0337871
ENSG00000273203	AC006946.2	lncRNA	23.8593	1.26938	0.424184	2.99251	0.00276696	NA
ENSG00000101752	MIB1	protein_coding	1976.09	0.276082	0.0923029	2.99105	0.00278022	0.034004
ENSG00000172840	PDP2	protein_coding	449.06	0.307511	0.102878	2.9891	0.00279803	0.0341885
ENSG00000125726	CD70	protein_coding	1528.47	-0.199074	0.0666709	-2.98593	0.0028272	0.0345112
ENSG00000227036	LINC00511	lncRNA	702.345	0.270149	0.0905335	2.98396	0.00284542	0.0346997
ENSG00000132846	ZBED3	protein_coding	291.144	0.385731	0.12932	2.98276	0.00285658	0.0348019
ENSG00000228716	DHFR	protein_coding	1405.79	-0.216401	0.0725827	-2.98145	0.00286888	0.0349177
ENSG00000272888	LINC01578	lncRNA	378.131	0.356036	0.119474	2.98003	0.00288216	0.0350452
ENSG00000090020	SLC9A1	protein_coding	1348.71	0.239777	0.0804938	2.97883	0.00289351	0.0351492
ENSG00000134490	TMEM241	protein_coding	213.117	-0.442281	0.148598	-2.97635	0.00291698	0.035375
ENSG00000167543	TP53I13	protein_coding	877.895	0.234698	0.0788564	2.97627	0.00291776	0.035375
ENSG00000108592	FTSJ3	protein_coding	947.848	-0.240528	0.0808375	-2.97545	0.00292559	0.0354357
ENSG00000131089	ARHGEF9	protein_coding	356.076	-0.343082	0.115373	-2.97367	0.00294257	0.0356068
ENSG00000167767	KRT80	protein_coding	658.602	0.292458	0.0983889	2.97247	0.00295418	0.0357127
ENSG00000132640	BTBD3	protein_coding	939.281	-0.247211	0.0832376	-2.96994	0.00297855	0.0359555
ENSG00000030110	BAK1	protein_coding	800.548	0.264142	0.0889429	2.96979	0.00298001	0.0359555
ENSG00000127483	HP1BP3	protein_coding	5720.53	0.194194	0.0654528	2.96693	0.00300794	0.0362576
ENSG00000141084	RANBP10	protein_coding	382.917	-0.326714	0.110137	-2.96644	0.00301273	0.0362667
ENSG00000173511	VEGFB	protein_coding	699.195	0.255392	0.0860989	2.96626	0.00301449	0.0362667
ENSG00000116266	STXBP3	protein_coding	385.272	-0.374176	0.126226	-2.96433	0.00303343	0.0364594
ENSG00000168924	LETM1	protein_coding	1495.61	0.229054	0.0773146	2.96262	0.00305028	0.0366268
ENSG00000112118	MCM3	protein_coding	3297.54	-0.189791	0.0640705	-2.96223	0.00305424	0.0366391
ENSG00000136875	PRPF4	protein_coding	797.643	-0.247137	0.0834547	-2.96134	0.00306308	0.0366711
ENSG00000100124	ANKRD54	protein_coding	491.116	0.302643	0.102206	2.96111	0.00306531	0.0366711
ENSG00000154328	NEIL2	protein_coding	194.358	-0.438871	0.148214	-2.96107	0.0030657	0.0366711
ENSG00000170638	TRABD	protein_coding	1340.93	0.208766	0.0705116	2.96073	0.00306909	0.0366766
ENSG00000185112	FAM43A	protein_coding	881.77	0.249563	0.0843233	2.9596	0.00308043	0.0367771
ENSG00000196428	TSC22D2	protein_coding	783.433	-0.240492	0.0812901	-2.95845	0.00309192	0.036879
ENSG00000234456	MAGI2-AS3	lncRNA	1349.61	-0.274418	0.0928175	-2.95653	0.00311118	0.0370735
ENSG00000148411	NACC2	protein_coding	2264.06	0.186365	0.0630415	2.95623	0.00311426	0.0370748
ENSG00000110075	PPP6R3	protein_coding	3671.88	0.203449	0.0688699	2.95411	0.00313575	0.0372951
ENSG00000125944	HNRNPR	protein_coding	4598.28	-0.15751	0.0533494	-2.95243	0.00315288	0.0374633
ENSG00000198890	PRMT6	protein_coding	345.581	-0.3547	0.120578	-2.94167	0.00326449	0.0387509
ENSG00000163743	RCHY1	protein_coding	201.346	-0.463552	0.157596	-2.94139	0.00326744	0.0387509
ENSG00000179954	SSC5D	protein_coding	734.816	0.25489	0.0867026	2.93982	0.00328402	0.0388291
ENSG00000148358	GPR107	protein_coding	2179.99	0.177491	0.060375	2.93981	0.00328413	0.0388291
ENSG00000077721	UBE2A	protein_coding	1944.43	0.1844	0.0627289	2.93963	0.00328608	0.0388291
ENSG00000103978	TMEM87A	protein_coding	779.037	0.24933	0.0848177	2.93959	0.00328644	0.0388291
ENSG00000120742	SERP1	protein_coding	1808.16	0.183338	0.0624221	2.93706	0.00331337	0.0391102
ENSG00000149218	ENDOD1	protein_coding	979.444	0.24075	0.0820608	2.9338	0.00334844	0.0394643
ENSG00000112685	EXOC2	protein_coding	1240.27	0.206801	0.070492	2.93368	0.00334967	0.0394643
ENSG00000279453	Z99129.4	TEC	48.077	-0.867409	0.295788	-2.93254	0.00336203	0.0395648
ENSG00000188211	NCR3LG1	protein_coding	200.213	0.431571	0.147178	2.93231	0.00336453	0.0395648
ENSG00000198689	SLC9A6	protein_coding	908.434	0.229545	0.0783364	2.93025	0.00338687	0.0397902
ENSG00000085831	TTC39A	protein_coding	50.7934	0.837115	0.285921	2.92778	0.00341389	0.04007
ENSG00000106415	GLCCI1	protein_coding	333.17	-0.392825	0.134285	-2.9253	0.00344124	0.0403531
ENSG00000165474	GJB2	protein_coding	471.42	0.28783	0.0984224	2.92443	0.00345086	0.040428
ENSG00000167257	RNF214	protein_coding	394.22	-0.318946	0.109078	-2.924	0.00345562	0.040446
ENSG00000182287	AP1S2	protein_coding	231	-0.470756	0.161142	-2.92138	0.0034848	0.0407236
ENSG00000140632	GLYR1	protein_coding	2619.18	0.189725	0.0649458	2.92129	0.00348585	0.0407236
ENSG00000168140	VASN	protein_coding	392.695	0.35465	0.121498	2.91898	0.0035118	0.0409885
ENSG00000111412	C12orf49	protein_coding	1199.41	0.208764	0.0715769	2.91664	0.00353825	0.0412588
ENSG00000121289	CEP89	protein_coding	646.936	-0.258046	0.0885145	-2.91529	0.00355353	0.0413959
ENSG00000124151	NCOA3	protein_coding	1588.62	0.196455	0.067394	2.91502	0.00355663	0.0413959
ENSG00000115216	NRBP1	protein_coding	2320.47	0.203165	0.0697119	2.91436	0.00356421	0.0414456
ENSG00000128591	FLNC	protein_coding	447.564	0.321705	0.110411	2.9137	0.00357173	0.0414944
ENSG00000213096	ZNF254	protein_coding	293.634	0.441117	0.151423	2.91314	0.00357809	0.0415297
ENSG00000112592	TBP	protein_coding	619.865	-0.262707	0.0901932	-2.91271	0.00358304	0.0415487
ENSG00000172936	MYD88	protein_coding	587.978	-0.282758	0.0970873	-2.91241	0.00358648	0.0415501
ENSG00000171365	CLCN5	protein_coding	745.426	0.241807	0.0830664	2.91101	0.00360258	0.041698
ENSG00000119471	HSDL2	protein_coding	843.975	-0.274688	0.094405	-2.90967	0.00361808	0.0417921
ENSG00000128951	DUT	protein_coding	1933.58	-0.186129	0.0639715	-2.90956	0.00361942	0.0417921
ENSG00000186298	PPP1CC	protein_coding	4148.68	-0.160091	0.0550245	-2.90944	0.00362074	0.0417921
ENSG00000137074	APTX	protein_coding	638.297	-0.264077	0.0907991	-2.90837	0.00363318	0.0418971
ENSG00000142227	EMP3	protein_coding	1241.96	0.253645	0.087234	2.90764	0.00364172	0.0419554
ENSG00000116906	GNPAT	protein_coding	1090.72	-0.212996	0.0732608	-2.90736	0.00364494	0.0419554
ENSG00000165802	NSMF	protein_coding	1163.29	0.218184	0.075105	2.90505	0.003672	0.0422023
ENSG00000140577	CRTC3	protein_coding	1033.84	0.242436	0.0834564	2.90495	0.00367314	0.0422023
ENSG00000160360	GPSM1	protein_coding	580.662	0.271548	0.0936285	2.90027	0.00372842	0.0427734
ENSG00000123374	CDK2	protein_coding	1408.3	-0.201641	0.0695276	-2.90016	0.00372968	0.0427734
ENSG00000111602	TIMELESS	protein_coding	2261.58	-0.171015	0.0589839	-2.89936	0.00373927	0.0428441
ENSG00000103811	CTSH	protein_coding	669.023	0.257754	0.0889829	2.89667	0.00377143	0.0431584
ENSG00000167747	C19orf48	transcribed_unitary_pseudogene	719.645	-0.253392	0.0874824	-2.89649	0.0037736	0.0431584
ENSG00000137285	TUBB2B	protein_coding	271.981	-0.398327	0.137599	-2.89485	0.00379345	0.0433458
ENSG00000136827	TOR1A	protein_coding	692.967	-0.246585	0.0852173	-2.89361	0.00380847	0.0434473
ENSG00000166233	ARIH1	protein_coding	1571.98	-0.206527	0.0713773	-2.89345	0.00381032	0.0434473
ENSG00000123908	AGO2	protein_coding	1886.92	-0.176321	0.060943	-2.8932	0.00381334	0.0434473
ENSG00000275216	AL161431.1	lncRNA	246.731	-0.393218	0.135922	-2.89297	0.00381622	0.0434473
ENSG00000180198	RCC1	protein_coding	1545.94	-0.19964	0.0690834	-2.88984	0.00385439	0.0438419
ENSG00000196576	PLXNB2	protein_coding	3864.38	0.17833	0.0617431	2.88825	0.00387391	0.0440009
ENSG00000115738	ID2	protein_coding	124.986	-0.566983	0.196315	-2.88813	0.0038754	0.0440009
ENSG00000173674	EIF1AX	protein_coding	1680.47	-0.285408	0.0988861	-2.88623	0.00389889	0.0442274
ENSG00000171346	KRT15	protein_coding	248.367	0.381974	0.132359	2.8859	0.00390292	0.0442331
ENSG00000047457	CP	protein_coding	157.67	-0.624447	0.216427	-2.88525	0.00391098	0.044259
ENSG00000137992	DBT	protein_coding	181.097	-0.455297	0.157815	-2.88499	0.00391421	0.044259
ENSG00000050393	MCUR1	protein_coding	1034.62	-0.214422	0.0743266	-2.88486	0.00391582	0.044259
ENSG00000165886	UBTD1	protein_coding	537.245	0.318335	0.110385	2.88386	0.00392828	0.0443205
ENSG00000039068	CDH1	protein_coding	151.513	0.487847	0.169179	2.88361	0.00393142	0.0443205
ENSG00000083444	PLOD1	protein_coding	3694.23	0.228629	0.0792866	2.88358	0.00393189	0.0443205
ENSG00000139722	VPS37B	protein_coding	1483.02	-0.20953	0.0726866	-2.88265	0.0039435	0.0443948
ENSG00000177685	CRACR2B	protein_coding	621.968	0.266309	0.092389	2.88248	0.00394557	0.0443948
ENSG00000121741	ZMYM2	protein_coding	1095.52	0.210233	0.072943	2.88216	0.00394964	0.0444006
ENSG00000152749	GPR180	protein_coding	388.274	0.31987	0.1111	2.87911	0.00398804	0.044792
ENSG00000130294	KIF1A	protein_coding	4535.05	0.17878	0.0621154	2.87819	0.00399962	0.0448819
ENSG00000103495	MAZ	protein_coding	1067.36	0.266959	0.0927828	2.87725	0.00401155	0.0449754
ENSG00000144228	SPOPL	protein_coding	577.073	0.339304	0.118038	2.87454	0.00404622	0.0453235
ENSG00000163297	ANTXR2	protein_coding	1979.77	0.175551	0.0610863	2.87382	0.00405539	0.0453855
ENSG00000162704	ARPC5	protein_coding	2957.34	0.163264	0.056935	2.86756	0.00413652	0.0462521
ENSG00000139291	TMEM19	protein_coding	692.393	-0.265405	0.0925723	-2.867	0.00414387	0.0462929
ENSG00000009335	UBE3C	protein_coding	3382.26	0.159433	0.0556413	2.86536	0.00416531	0.046491
ENSG00000176871	WSB2	protein_coding	3618.5	0.163564	0.0570948	2.86478	0.00417303	0.0465136
ENSG00000023697	DERA	protein_coding	377.207	-0.318975	0.111349	-2.86464	0.00417477	0.0465136
ENSG00000179152	TCAIM	protein_coding	287.152	-0.38593	0.134841	-2.86212	0.00420824	0.0468101
ENSG00000089220	PEBP1	protein_coding	2263.51	-0.177301	0.0619487	-2.86207	0.00420886	0.0468101
ENSG00000110344	UBE4A	protein_coding	1409.51	0.197102	0.0688858	2.86128	0.00421937	0.0468852
ENSG00000120159	CAAP1	protein_coding	156.051	-0.634627	0.221852	-2.86059	0.00422855	0.0469394
ENSG00000169251	NMD3	protein_coding	1313.8	0.260407	0.0910473	2.86013	0.00423471	0.0469394
ENSG00000100811	YY1	protein_coding	1670.07	-0.187252	0.0654712	-2.86007	0.0042355	0.0469394
ENSG00000165819	METTL3	protein_coding	802.493	-0.242301	0.0847529	-2.85891	0.00425101	0.0470696
ENSG00000105722	ERF	protein_coding	1268.06	-0.217965	0.076253	-2.85844	0.00425729	0.0470974
ENSG00000114127	XRN1	protein_coding	812.611	-0.248771	0.0871235	-2.85538	0.00429852	0.047509
ENSG00000130723	PRRC2B	protein_coding	3694.42	0.16069	0.0562815	2.85512	0.00430209	0.047509
ENSG00000206190	ATP10A	protein_coding	164.242	-0.459708	0.16107	-2.85409	0.00431608	0.0476216
ENSG00000143815	LBR	protein_coding	1493.27	0.263851	0.0925356	2.85134	0.00435349	0.0479919
ENSG00000157613	CREB3L1	protein_coding	59.4289	0.786414	0.276093	2.84836	0.00439447	0.048401
ENSG00000189060	H1-0	protein_coding	4078.82	0.19112	0.0671415	2.84653	0.0044199	0.0486384
ENSG00000198911	SREBF2	protein_coding	2080.69	0.195228	0.0686082	2.84555	0.00443348	0.0487449
ENSG00000144909	OSBPL11	protein_coding	696.291	-0.261541	0.0919545	-2.84424	0.0044517	0.0489015
ENSG00000136108	CKAP2	protein_coding	1218.57	-0.215005	0.0756002	-2.84397	0.00445554	0.0489015
ENSG00000175573	C11orf68	protein_coding	1011.46	-0.231683	0.0815029	-2.84263	0.00447428	0.0490642
ENSG00000151247	EIF4E	protein_coding	1176.42	-0.209246	0.0736182	-2.84231	0.00447883	0.049071
ENSG00000130762	ARHGEF16	protein_coding	252.26	0.373837	0.131597	2.84078	0.00450029	0.049263
ENSG00000146416	AIG1	protein_coding	429.577	0.2969	0.10454	2.84006	0.00451056	0.0493323
ENSG00000141664	ZCCHC2	protein_coding	366.438	-0.31801	0.111997	-2.83947	0.00451889	0.0493802
ENSG00000236287	ZBED5	protein_coding	2075.59	-0.191622	0.0675136	-2.83827	0.0045359	0.0495125
ENSG00000164574	GALNT10	protein_coding	2160.31	-0.176515	0.0621959	-2.83806	0.00453891	0.0495125
ENSG00000163739	CXCL1	protein_coding	202.64	-0.425964	0.150218	-2.83563	0.00457349	0.0498462
ENSG00000168488	ATXN2L	protein_coding	4706.69	0.150671	0.0531411	2.83531	0.00457813	0.049851
ENSG00000165156	ZHX1	protein_coding	960.761	0.246852	0.0870717	2.83505	0.00458189	0.049851
ENSG00000139618	BRCA2	protein_coding	424.421	-0.317223	0.111916	-2.83449	0.00458992	0.0498949
ENSG00000072110	ACTN1	protein_coding	5040.76	-0.150703	0.0531851	-2.83355	0.00460344	0.0499984
ENSG00000080839	RBL1	protein_coding	528.306	-0.289088	0.102045	-2.83295	0.00461203	0.0500483
ENSG00000187840	EIF4EBP1	protein_coding	524	0.321991	0.113704	2.83184	0.00462814	0.0501796
ENSG00000173992	CCS	protein_coding	549.361	0.269571	0.0952306	2.83072	0.00464431	0.0503114
ENSG00000159147	DONSON	protein_coding	529.659	0.280588	0.0991532	2.82985	0.00465704	0.0504056
ENSG00000162522	KIAA1522	protein_coding	1955.62	0.188631	0.0666656	2.82951	0.00466188	0.0504143
ENSG00000186897	C1QL4	protein_coding	155.108	-0.527752	0.186544	-2.82911	0.00466782	0.0504351
ENSG00000100216	TOMM22	protein_coding	1623.36	-0.182991	0.0646956	-2.8285	0.00467673	0.0504877
ENSG00000080503	SMARCA2	protein_coding	258.922	0.3694	0.130654	2.82733	0.00469384	0.0506287
ENSG00000102910	LONP2	protein_coding	805.051	0.234782	0.0830519	2.82693	0.00469972	0.0506422
ENSG00000105974	CAV1	protein_coding	6217.69	-0.14931	0.0528215	-2.82669	0.00470318	0.0506422
ENSG00000214717	ZBED1	protein_coding	491.89	-0.28678	0.101558	-2.82381	0.0047456	0.051055
ENSG00000147687	TATDN1	protein_coding	520.43	-0.276684	0.0980102	-2.82301	0.00475751	0.0511318
ENSG00000215492	HNRNPA1P7	processed_pseudogene	68.5434	-0.682067	0.241629	-2.82278	0.00476092	0.0511318
ENSG00000095002	MSH2	protein_coding	1866.99	-0.1837	0.0651048	-2.8216	0.00477842	0.0512758
ENSG00000144481	TRPM8	protein_coding	106.474	0.59853	0.212183	2.82083	0.00479001	0.0513561
ENSG00000173156	RHOD	protein_coding	287.255	0.349737	0.123997	2.82054	0.00479434	0.0513586
ENSG00000141232	TOB1	protein_coding	642.777	0.268572	0.0952938	2.81836	0.00482698	0.0516639
ENSG00000156802	ATAD2	protein_coding	2714.49	-0.161501	0.0573181	-2.81763	0.00483793	0.0517079
ENSG00000023909	GCLM	protein_coding	596.353	0.356144	0.12641	2.81738	0.00484171	0.0517079
ENSG00000132305	IMMT	protein_coding	3104.28	-0.176725	0.0627293	-2.81726	0.00484349	0.0517079
ENSG00000221963	APOL6	protein_coding	396.175	-0.315723	0.112166	-2.8148	0.00488083	0.0520622
ENSG00000179021	C3orf38	protein_coding	248.854	-0.378296	0.134482	-2.81298	0.00490844	0.0523121
ENSG00000162302	RPS6KA4	protein_coding	1621.4	0.211083	0.0750686	2.81186	0.00492552	0.0524495
ENSG00000180616	SSTR2	protein_coding	9.20306	-2.03249	0.72293	-2.81146	0.00493173	NA
ENSG00000185651	UBE2L3	protein_coding	2460.08	0.17706	0.0630021	2.81038	0.00494831	0.0526474
ENSG00000154814	OXNAD1	protein_coding	135.297	-0.488414	0.173892	-2.80873	0.0049738	0.0528735
ENSG00000156931	VPS8	protein_coding	881.609	-0.219437	0.0781438	-2.80812	0.00498322	0.0529026
ENSG00000141279	NPEPPS	protein_coding	2406.44	0.177553	0.0632339	2.80788	0.00498684	0.0529026
ENSG00000123358	NR4A1	protein_coding	73.3082	0.721529	0.256995	2.80756	0.00499184	0.0529026
ENSG00000029364	SLC39A9	protein_coding	1041.21	-0.218194	0.0777193	-2.80746	0.00499344	0.0529026
ENSG00000183020	AP2A2	protein_coding	3282.77	0.169077	0.0602434	2.80656	0.00500737	0.0530052
ENSG00000150687	PRSS23	protein_coding	10321.9	-0.128938	0.0459759	-2.80447	0.00503989	0.0533044
ENSG00000100380	ST13	protein_coding	5293.09	0.143835	0.0513234	2.80252	0.00507046	0.0535825
ENSG00000167244	IGF2	protein_coding	111.216	0.64341	0.229638	2.80184	0.00508125	0.053602
ENSG00000087842	PIR	protein_coding	464.401	0.286545	0.102275	2.80171	0.0050833	0.053602
ENSG00000073614	KDM5A	protein_coding	800.47	0.237773	0.0848709	2.80159	0.00508517	0.053602
ENSG00000124782	RREB1	protein_coding	922.37	0.223643	0.0798588	2.80048	0.00510267	0.0537272
ENSG00000172830	SSH3	protein_coding	792.711	0.248783	0.0888417	2.80029	0.00510563	0.0537272
ENSG00000179403	VWA1	protein_coding	4892.41	0.226898	0.0810501	2.79948	0.00511851	0.0538175
ENSG00000225791	TRAM2-AS1	lncRNA	142.599	-0.492194	0.175943	-2.79746	0.00515055	0.0541088
ENSG00000273391	AC083880.1	lncRNA	4.5673	-3.69442	1.32077	-2.79717	0.00515528	NA
ENSG00000076706	MCAM	protein_coding	601.271	0.258034	0.0922692	2.79654	0.00516534	0.0541994
ENSG00000157617	C2CD2	protein_coding	480.962	0.280301	0.100237	2.79638	0.00516783	0.0541994
ENSG00000120685	PROSER1	protein_coding	566.67	0.265093	0.0948137	2.79594	0.00517494	0.0542286
ENSG00000085063	CD59	protein_coding	6606.28	0.15197	0.0543937	2.79389	0.00520782	0.0545274
ENSG00000122299	ZC3H7A	protein_coding	1204.98	0.212373	0.0760418	2.79284	0.00522477	0.0546591
ENSG00000057019	DCBLD2	protein_coding	960.771	0.221586	0.079369	2.79185	0.0052408	0.0547497
ENSG00000213853	EMP2	protein_coding	573.189	0.264742	0.0948297	2.79176	0.00524218	0.0547497
ENSG00000155252	PI4K2A	protein_coding	355.777	-0.312116	0.111861	-2.79021	0.00526733	0.0549665
ENSG00000103326	CAPN15	protein_coding	1529.16	0.219194	0.0785865	2.78921	0.00528371	0.0550915
ENSG00000187164	SHTN1	protein_coding	2345.21	0.18093	0.0648824	2.78859	0.00529388	0.055109
ENSG00000057252	SOAT1	protein_coding	1183.07	-0.213412	0.0765313	-2.78857	0.0052942	0.055109
ENSG00000048828	FAM120A	protein_coding	2529.35	0.166959	0.0598894	2.78778	0.00530701	0.0551965
ENSG00000177106	EPS8L2	protein_coding	2682.59	0.199369	0.0715687	2.7857	0.00534126	0.0555031
ENSG00000174989	FBXW8	protein_coding	428.416	0.304971	0.109487	2.78545	0.00534537	0.0555031
ENSG00000081019	RSBN1	protein_coding	294.472	-0.416574	0.149601	-2.78456	0.00536	0.0555719
ENSG00000099624	ATP5F1D	protein_coding	921.689	0.291538	0.1047	2.78451	0.00536088	0.0555719
ENSG00000164967	RPP25L	protein_coding	193.174	-0.416092	0.149508	-2.78307	0.00538478	0.0557735
ENSG00000084444	FAM234B	protein_coding	228.638	0.411015	0.147829	2.78033	0.00543031	0.0561657
ENSG00000111142	METAP2	protein_coding	2417.64	-0.162581	0.0584768	-2.78025	0.00543162	0.0561657
ENSG00000165480	SKA3	protein_coding	374.843	-0.316526	0.113881	-2.77944	0.0054453	0.0562505
ENSG00000174136	RGMB	protein_coding	302.665	0.378806	0.136312	2.77897	0.0054531	0.0562505
ENSG00000178531	CTXN1	protein_coding	852.415	0.244996	0.0881609	2.77896	0.00545332	0.0562505
ENSG00000183283	DAZAP2	protein_coding	3573.67	0.149584	0.0539011	2.77515	0.00551767	0.0568674
ENSG00000146555	SDK1	protein_coding	1610.61	0.206572	0.0744496	2.77466	0.00552598	0.0568929
ENSG00000132507	EIF5A	protein_coding	8200.55	0.144337	0.0520232	2.77447	0.00552923	0.0568929
ENSG00000163527	STT3B	protein_coding	3006.53	-0.177624	0.0640618	-2.7727	0.0055594	0.0571233
ENSG00000089685	BIRC5	protein_coding	3049.62	-0.159998	0.0577065	-2.77262	0.00556075	0.0571233
ENSG00000142687	KIAA0319L	protein_coding	1863.64	0.192454	0.0694225	2.77221	0.00556775	0.0571482
ENSG00000114353	GNAI2	protein_coding	4214.99	0.160491	0.0579165	2.77107	0.00558719	0.0572621
ENSG00000164970	FAM219A	protein_coding	647.912	0.260972	0.094183	2.77091	0.00559006	0.0572621
ENSG00000198265	HELZ	protein_coding	618.935	0.249774	0.0901485	2.77069	0.00559377	0.0572621
ENSG00000243335	KCTD7	protein_coding	490.683	-0.274679	0.0991444	-2.77049	0.00559715	0.0572621
ENSG00000185875	THNSL1	protein_coding	146.821	-0.472456	0.17059	-2.76954	0.00561352	0.0573686
ENSG00000119812	FAM98A	protein_coding	1129.71	0.196272	0.0708728	2.76936	0.00561673	0.0573686
ENSG00000170909	OSCAR	protein_coding	268.492	-0.369827	0.133569	-2.7688	0.00562639	0.0574203
ENSG00000138688	KIAA1109	protein_coding	1161.03	0.198762	0.0718186	2.76756	0.00564783	0.0575922
ENSG00000138035	PNPT1	protein_coding	1433.7	-0.200637	0.0725142	-2.76687	0.00565975	0.0576365
ENSG00000152104	PTPN14	protein_coding	4546.15	0.145615	0.05263	2.76678	0.00566138	0.0576365
ENSG00000198242	RPL23A	protein_coding	2889.01	0.157005	0.0567775	2.76526	0.00568767	0.0577879
ENSG00000140694	PARN	protein_coding	1620.48	-0.184408	0.0666891	-2.76519	0.00568891	0.0577879
ENSG00000112419	PHACTR2	protein_coding	267.98	0.371493	0.134349	2.76512	0.00569011	0.0577879
ENSG00000100580	TMED8	protein_coding	725.569	-0.237378	0.0858957	-2.76357	0.00571737	0.0580176
ENSG00000184564	SLITRK6	protein_coding	77.1626	0.652694	0.236312	2.762	0.00574493	0.0582501
ENSG00000110851	PRDM4	protein_coding	739.864	-0.244523	0.0885517	-2.76136	0.00575617	0.0583167
ENSG00000155545	MIER3	protein_coding	611.5	-0.324622	0.117608	-2.7602	0.00577666	0.058477
ENSG00000164715	LMTK2	protein_coding	1049.36	0.206036	0.0746666	2.75942	0.00579046	0.0585549
ENSG00000182504	CEP97	protein_coding	738.656	-0.279488	0.101292	-2.75923	0.00579371	0.0585549
ENSG00000145919	BOD1	protein_coding	1240.79	0.196523	0.0712468	2.75834	0.00580958	0.0586557
ENSG00000144320	LNPK	protein_coding	683.985	0.30224	0.109581	2.75814	0.00581306	0.0586557
ENSG00000156273	BACH1	protein_coding	221.588	-0.415497	0.150689	-2.75732	0.00582772	0.0587562
ENSG00000257267	ZNF271P	transcribed_unitary_pseudogene	366.895	0.307117	0.111529	2.75369	0.00589277	0.0593642
ENSG00000158985	CDC42SE2	protein_coding	1347.27	0.22893	0.0831801	2.75222	0.00591928	0.0595208
ENSG00000115525	ST3GAL5	protein_coding	121.278	-0.554857	0.201616	-2.75205	0.00592241	0.0595208
ENSG00000110321	EIF4G2	protein_coding	35207.4	-0.136815	0.0497163	-2.75192	0.00592472	0.0595208
ENSG00000101126	ADNP	protein_coding	2191.81	-0.168936	0.0613916	-2.75177	0.00592734	0.0595208
ENSG00000151233	GXYLT1	protein_coding	609.963	0.281328	0.102272	2.75078	0.00594541	0.0596544
ENSG00000162927	PUS10	protein_coding	132.656	-0.543229	0.197607	-2.74904	0.0059771	0.0599243
ENSG00000140382	HMG20A	protein_coding	790.366	-0.223906	0.0814661	-2.74845	0.00598771	0.0599825
ENSG00000173327	MAP3K11	protein_coding	2208.93	0.18013	0.0655854	2.74649	0.00602358	0.0602624
ENSG00000174428	GTF2IRD2B	protein_coding	132.024	0.576306	0.20984	2.7464	0.00602527	0.0602624
ENSG00000063245	EPN1	protein_coding	6944.61	0.16593	0.0604405	2.74535	0.00604472	0.0604086
ENSG00000185386	MAPK11	protein_coding	1338.57	0.200155	0.0729247	2.74468	0.00605705	0.0604835
ENSG00000075618	FSCN1	protein_coding	9435.33	0.158063	0.0575969	2.74429	0.00606415	0.0605061
ENSG00000227507	LTB	protein_coding	27.5246	1.06216	0.38718	2.74333	0.00608203	NA
ENSG00000215440	NPEPL1	protein_coding	149.789	0.472618	0.172282	2.74327	0.00608302	0.060646
ENSG00000198728	LDB1	protein_coding	1831.82	-0.180467	0.0658156	-2.74201	0.00610652	0.0608
ENSG00000078369	GNB1	protein_coding	9680.52	0.147105	0.0536503	2.74192	0.00610819	0.0608
ENSG00000162065	TBC1D24	protein_coding	412.626	-0.299177	0.109146	-2.74107	0.00612393	0.0608188
ENSG00000179262	RAD23A	protein_coding	1847.28	0.168199	0.0613637	2.74102	0.00612493	0.0608188
ENSG00000105254	TBCB	protein_coding	2030.14	-0.183188	0.0668332	-2.74097	0.00612586	0.0608188
ENSG00000174010	KLHL15	protein_coding	400.521	0.331702	0.12103	2.74065	0.0061317	0.0608188
ENSG00000204673	AKT1S1	protein_coding	1812.79	0.2003	0.0730885	2.74051	0.00613437	0.0608188
ENSG00000181704	YIPF6	protein_coding	1861.82	0.209682	0.0765447	2.73934	0.00615628	0.0609876
ENSG00000162777	DENND2D	protein_coding	71.2013	0.664587	0.242665	2.73871	0.00616816	0.061057
ENSG00000170275	CRTAP	protein_coding	1550.52	-0.182877	0.0668203	-2.73685	0.00620298	0.0613531
ENSG00000175215	CTDSP2	protein_coding	3630.38	0.151536	0.0553801	2.73629	0.00621369	0.0613762
ENSG00000120837	NFYB	protein_coding	571.436	-0.299203	0.109349	-2.73621	0.00621513	0.0613762
ENSG00000157741	UBN2	protein_coding	401.169	-0.300218	0.109735	-2.73584	0.00622213	0.0613822
ENSG00000183508	TENT5C	protein_coding	198.39	-0.399077	0.14588	-2.73566	0.00622555	0.0613822
ENSG00000198113	TOR4A	protein_coding	1956.07	0.192712	0.070458	2.73513	0.00623563	0.061388
ENSG00000101574	METTL4	protein_coding	247.513	-0.378492	0.138383	-2.73511	0.00623595	0.061388
ENSG00000204959	ARHGEF34P	unprocessed_pseudogene	313.053	0.35557	0.130087	2.73333	0.00626982	0.0616611
ENSG00000075785	RAB7A	protein_coding	5605.53	0.156603	0.057298	2.73313	0.00627355	0.0616611
ENSG00000144867	SRPRB	protein_coding	766.482	0.230937	0.0845055	2.7328	0.00627976	0.0616738
ENSG00000276293	PIP4K2B	protein_coding	1185.68	-0.195085	0.071419	-2.73156	0.00630362	0.0618595
ENSG00000094916	CBX5	protein_coding	5096.43	0.145759	0.0533736	2.73091	0.00631595	0.0618762
ENSG00000111252	SH2B3	protein_coding	1511.27	0.178025	0.0651936	2.73072	0.00631961	0.0618762
ENSG00000175115	PACS1	protein_coding	1833.36	0.204887	0.0750313	2.73069	0.00632016	0.0618762
ENSG00000196305	IARS1	protein_coding	4340.21	0.14076	0.0515608	2.72998	0.00633372	0.0619606
ENSG00000198517	MAFK	protein_coding	1969.83	0.206277	0.0755813	2.72921	0.00634865	0.062039
ENSG00000168264	IRF2BP2	protein_coding	1913.77	0.210225	0.0770321	2.72905	0.00635166	0.062039
ENSG00000125630	POLR1B	protein_coding	1003.45	-0.211009	0.0773497	-2.72798	0.00637229	0.0621662
ENSG00000153147	SMARCA5	protein_coding	1610.65	0.199209	0.0730277	2.72786	0.00637462	0.0621662
ENSG00000153113	CAST	protein_coding	4022.68	0.17194	0.0630636	2.72646	0.0064018	0.0623826
ENSG00000167110	GOLGA2	protein_coding	1322.19	0.18548	0.0680382	2.72611	0.00640853	0.0623996
ENSG00000137601	NEK1	protein_coding	325.11	0.323984	0.118878	2.72534	0.00642361	0.0624818
ENSG00000088179	PTPN4	protein_coding	475.417	-0.310885	0.114089	-2.72492	0.00643166	0.0624818
ENSG00000122035	RASL11A	protein_coding	667.222	-0.264174	0.096948	-2.72491	0.00643195	0.0624818
ENSG00000088340	FER1L4	transcribed_unitary_pseudogene	235.759	0.429859	0.15788	2.72269	0.00647535	0.0628546
ENSG00000123739	PLA2G12A	protein_coding	253.016	-0.372111	0.13673	-2.72151	0.00649847	0.0630301
ENSG00000174718	RESF1	protein_coding	1244.04	0.200038	0.0735113	2.72118	0.00650494	0.063044
ENSG00000123213	NLN	protein_coding	960.83	-0.212787	0.0782494	-2.71934	0.00654131	0.0633068
ENSG00000160877	NACC1	protein_coding	3268.45	0.170921	0.0628549	2.71929	0.00654218	0.0633068
ENSG00000106367	AP1S1	protein_coding	1645.84	0.181872	0.0669278	2.71744	0.00657885	0.0636125
ENSG00000124788	ATXN1	protein_coding	1348.72	0.196823	0.0724566	2.71642	0.00659914	0.0637137
ENSG00000151327	FAM177A1	protein_coding	561.049	-0.306385	0.112801	-2.71615	0.00660454	0.0637137
ENSG00000145191	EIF2B5	protein_coding	1210.36	-0.201386	0.0741439	-2.71615	0.00660459	0.0637137
ENSG00000100221	JOSD1	protein_coding	1241.21	0.204926	0.0754723	2.71525	0.00662252	0.0638035
ENSG00000103550	KNOP1	protein_coding	824.98	-0.227527	0.0837983	-2.71517	0.0066241	0.0638035
ENSG00000184743	ATL3	protein_coding	2046.87	-0.214014	0.0789484	-2.71081	0.00671185	0.0645763
ENSG00000227051	C14orf132	protein_coding	105.201	0.528939	0.195132	2.71067	0.00671466	0.0645763
ENSG00000171208	NETO2	protein_coding	2183.4	0.17895	0.0660445	2.70953	0.00673782	0.0647493
ENSG00000105835	NAMPT	protein_coding	2652.66	-0.189498	0.0699558	-2.70882	0.0067522	0.0648377
ENSG00000069248	NUP133	protein_coding	1253.51	-0.195234	0.0721201	-2.70707	0.00678802	0.0651317
ENSG00000100281	HMGXB4	protein_coding	849.607	-0.227996	0.0842658	-2.70567	0.0068166	0.0653558
ENSG00000198369	SPRED2	protein_coding	1937.98	0.169747	0.0627547	2.70493	0.00683192	0.0654525
ENSG00000181104	F2R	protein_coding	2719.37	0.170321	0.0629908	2.7039	0.00685313	0.0655893
ENSG00000113575	PPP2CA	protein_coding	2300.42	-0.167696	0.0620282	-2.70354	0.00686055	0.0655893
ENSG00000162434	JAK1	protein_coding	3837.17	0.145428	0.053793	2.70347	0.00686192	0.0655893
ENSG00000152939	MARVELD2	protein_coding	306.833	0.370316	0.137013	2.70278	0.00687613	0.0656749
ENSG00000150961	SEC24D	protein_coding	669.681	0.237024	0.0877151	2.70221	0.00688809	0.0657389
ENSG00000180357	ZNF609	protein_coding	2003.48	0.172888	0.0640321	2.70003	0.00693337	0.0660766
ENSG00000226950	DANCR	lncRNA	224.407	-0.377273	0.139736	-2.6999	0.006936	0.0660766
ENSG00000155755	TMEM237	protein_coding	632.632	-0.253288	0.0938193	-2.69974	0.00693931	0.0660766
ENSG00000232098	AC012313.1	lncRNA	266.968	-0.370524	0.137331	-2.69803	0.00697501	0.0663661
ENSG00000163281	GNPDA2	protein_coding	320.192	-0.369768	0.137107	-2.69692	0.00699836	0.0665376
ENSG00000133119	RFC3	protein_coding	551.286	-0.273102	0.101314	-2.69561	0.00702603	0.0667498
ENSG00000183111	ARHGEF37	protein_coding	76.5559	0.640569	0.237656	2.69536	0.00703135	0.0667498
ENSG00000155008	APOOL	protein_coding	611.094	-0.278086	0.103189	-2.69491	0.00704071	0.066788
ENSG00000047634	SCML1	protein_coding	338.114	0.382669	0.142082	2.6933	0.00707488	0.0670613
ENSG00000132970	WASF3	protein_coding	244.204	0.376411	0.139776	2.69295	0.0070823	0.0670808
ENSG00000124380	SNRNP27	protein_coding	502.75	0.297782	0.110618	2.69198	0.007103	0.067226
ENSG00000196187	TMEM63A	protein_coding	630.479	-0.279742	0.103931	-2.69161	0.00711086	0.0672495
ENSG00000138413	IDH1	protein_coding	1297.24	-0.201565	0.0749022	-2.69105	0.00712284	0.0672811
ENSG00000168386	FILIP1L	protein_coding	70.855	0.659875	0.245221	2.69095	0.00712495	0.0672811
ENSG00000159063	ALG8	protein_coding	1031.49	-0.216092	0.08032	-2.69039	0.00713695	0.0673435
ENSG00000091527	CDV3	protein_coding	7219.34	0.139775	0.051959	2.69009	0.00714327	0.0673523
ENSG00000068878	PSME4	protein_coding	2334.58	0.15788	0.0586991	2.68965	0.00715262	0.0673898
ENSG00000280828	AC090114.3	unprocessed_pseudogene	10.2734	1.83466	0.682661	2.6875	0.0071988	NA
ENSG00000117115	PADI2	protein_coding	1187.02	0.492011	0.18308	2.68741	0.00720075	0.0677922
ENSG00000178075	GRAMD1C	protein_coding	158.313	0.439619	0.163643	2.68645	0.00722167	0.0679003
ENSG00000168538	TRAPPC11	protein_coding	732.342	-0.228954	0.0852276	-2.68638	0.00722309	0.0679003
ENSG00000169139	UBE2V2	protein_coding	1190.27	-0.487233	0.181478	-2.6848	0.00725733	0.0681709
ENSG00000164934	DCAF13	protein_coding	1733.06	-0.181087	0.0674899	-2.68317	0.00729289	0.0684536
ENSG00000148835	TAF5	protein_coding	239.13	0.358915	0.133814	2.68219	0.00731422	0.0686023
ENSG00000007944	MYLIP	protein_coding	203.917	0.389578	0.145331	2.68063	0.00734841	0.0688683
ENSG00000119969	HELLS	protein_coding	1390.38	-0.217707	0.081222	-2.68039	0.00735358	0.0688683
ENSG00000230882	AC005077.4	processed_pseudogene	685.581	0.239235	0.0893251	2.67825	0.00740085	0.0692591
ENSG00000113369	ARRDC3	protein_coding	1082.34	0.301415	0.112588	2.67714	0.00742539	0.0694368
ENSG00000163006	CCDC138	protein_coding	235.771	-0.370538	0.138469	-2.67597	0.00745125	0.0696266
ENSG00000175592	FOSL1	protein_coding	4164.17	0.188013	0.0702962	2.67458	0.00748234	0.0698649
ENSG00000185650	ZFP36L1	protein_coding	355.996	0.305739	0.114396	2.67265	0.00752556	0.0702162
ENSG00000180881	CAPS2	protein_coding	197.303	-0.43371	0.162417	-2.67035	0.0075772	0.0706452
ENSG00000131067	GGT7	protein_coding	356.975	-0.301654	0.112985	-2.66986	0.00758833	0.0706963
ENSG00000110080	ST3GAL4	protein_coding	910.977	0.219505	0.0822507	2.66873	0.00761389	0.0708817
ENSG00000130988	RGN	protein_coding	59.8851	0.691778	0.25927	2.66817	0.00762655	0.0709468
ENSG00000167799	NUDT8	protein_coding	80.1316	0.621268	0.232888	2.66767	0.00763788	0.0709993
ENSG00000133657	ATP13A3	protein_coding	4303.29	0.190857	0.0716051	2.66541	0.0076895	0.0714262
ENSG00000185880	TRIM69	protein_coding	540.913	-0.248886	0.0933957	-2.66486	0.00770203	0.0714895
ENSG00000105655	ISYNA1	protein_coding	2455.28	0.184571	0.0693093	2.66301	0.00774462	0.0718315
ENSG00000021574	SPAST	protein_coding	618.048	-0.314729	0.118219	-2.66226	0.00776189	0.0719384
ENSG00000213965	NUDT19	protein_coding	799.673	0.257001	0.0965542	2.66172	0.00777414	0.0719985
ENSG00000156697	UTP14A	protein_coding	999.046	-0.233059	0.0876738	-2.65825	0.00785477	0.0726915
ENSG00000112655	PTK7	protein_coding	2722.24	0.170382	0.0641106	2.65763	0.00786912	0.0727705
ENSG00000106484	MEST	protein_coding	243.706	0.373303	0.140491	2.65714	0.00788073	0.072824
ENSG00000028137	TNFRSF1B	protein_coding	304.016	0.31521	0.1187	2.65552	0.00791867	0.0731206
ENSG00000169762	TAPT1	protein_coding	245.776	0.384074	0.144789	2.65265	0.00798625	0.0736903
ENSG00000100296	THOC5	protein_coding	1065.85	-0.223734	0.0843565	-2.65224	0.00799593	0.0737252
ENSG00000198924	DCLRE1A	protein_coding	784.381	-0.226024	0.0852711	-2.65066	0.00803356	0.0740176
ENSG00000158062	UBXN11	protein_coding	321.478	-0.323789	0.122178	-2.65015	0.00804561	0.0740741
ENSG00000184752	NDUFA12	protein_coding	557.059	-0.266776	0.100755	-2.64778	0.0081022	0.0745403
ENSG00000087076	HSD17B14	protein_coding	239.782	0.388152	0.146628	2.64719	0.00811646	0.0746166
ENSG00000117362	APH1A	protein_coding	2174.48	-0.15518	0.0586555	-2.64561	0.00815434	0.0749098
ENSG00000116001	TIA1	protein_coding	1472.89	-0.22917	0.0866546	-2.64463	0.00817801	0.0750721
ENSG00000062650	WAPL	protein_coding	2412.77	0.161545	0.0610961	2.64411	0.0081905	0.0751316
ENSG00000164938	TP53INP1	protein_coding	152.253	0.459586	0.173909	2.64268	0.00822522	0.0753948
ENSG00000116679	IVNS1ABP	protein_coding	1342.87	0.183848	0.0696102	2.6411	0.00826366	0.0756618
ENSG00000117519	CNN3	protein_coding	550.629	-0.248555	0.0941212	-2.6408	0.00827109	0.0756618
ENSG00000167985	SDHAF2	protein_coding	113.281	-0.51597	0.195388	-2.64074	0.00827248	0.0756618
ENSG00000146733	PSPH	protein_coding	921.823	0.205701	0.0779234	2.63979	0.00829585	0.07582
ENSG00000084764	MAPRE3	protein_coding	488.566	0.272672	0.103309	2.63938	0.00830574	0.075855
ENSG00000145782	ATG12	protein_coding	1014.16	0.243866	0.0924255	2.63851	0.00832709	0.0759946
ENSG00000094804	CDC6	protein_coding	889.465	-0.211588	0.0802126	-2.63784	0.00834362	0.0760619
ENSG00000122068	FYTTD1	protein_coding	1888.04	0.176017	0.0667308	2.63772	0.00834662	0.0760619
ENSG00000196535	MYO18A	protein_coding	1694.58	0.1862	0.0706184	2.6367	0.00837166	0.0762345
ENSG00000283050	GTF2IP12	transcribed_unprocessed_pseudogene	71.909	-0.621345	0.235883	-2.63412	0.00843553	0.0767602
ENSG00000119227	PIGZ	protein_coding	113.437	0.506541	0.19234	2.63357	0.00844926	0.0767949
ENSG00000112851	ERBIN	protein_coding	2865.49	0.179752	0.0682567	2.63347	0.00845167	0.0767949
ENSG00000115183	TANC1	protein_coding	1266.32	0.208196	0.0790779	2.6328	0.00846844	0.0767949
ENSG00000175768	TOMM5	protein_coding	70.2547	0.636917	0.241921	2.63275	0.00846978	0.0767949
ENSG00000123384	LRP1	protein_coding	1130.83	0.235659	0.0895112	2.63274	0.00847002	0.0767949
ENSG00000137825	ITPKA	protein_coding	99.0027	0.528022	0.200637	2.63174	0.00849501	0.0769656
ENSG00000116455	WDR77	protein_coding	849.2	-0.214589	0.0815818	-2.63035	0.00852961	0.0772232
ENSG00000107882	SUFU	protein_coding	378.723	-0.288783	0.109818	-2.62964	0.00854745	0.0773287
ENSG00000146535	GNA12	protein_coding	5888.55	0.137446	0.0522783	2.62912	0.00856056	0.0773914
ENSG00000156017	CARNMT1	protein_coding	273.387	-0.408827	0.155556	-2.62816	0.00858479	0.0775168
ENSG00000141574	SECTM1	protein_coding	165.551	0.434924	0.165491	2.62808	0.00858682	0.0775168
ENSG00000269893	SNHG8	lncRNA	143.093	-0.453025	0.172415	-2.62752	0.0086009	0.077588
ENSG00000198682	PAPSS2	protein_coding	217.05	-0.3884	0.147855	-2.6269	0.00861666	0.0776741
ENSG00000156599	ZDHHC5	protein_coding	2284.41	0.168094	0.0640606	2.62399	0.00869062	0.0782844
ENSG00000196739	COL27A1	protein_coding	100.235	0.548536	0.209128	2.62297	0.00871662	0.0784134
ENSG00000133639	BTG1	protein_coding	704.674	0.241162	0.0919486	2.62279	0.00872126	0.0784134
ENSG00000115687	PASK	protein_coding	708.324	-0.239493	0.0913217	-2.62252	0.0087281	0.0784134
ENSG00000198753	PLXNB3	protein_coding	335.255	0.338178	0.128961	2.62232	0.00873329	0.0784134
ENSG00000119927	GPAM	protein_coding	405.634	-0.306732	0.116983	-2.62201	0.00874124	0.0784134
ENSG00000253669	GASAL1	lncRNA	63.7494	0.670966	0.255944	2.62154	0.00875346	0.0784134
ENSG00000204160	ZDHHC18	protein_coding	746.04	0.223125	0.0851178	2.62136	0.00875788	0.0784134
ENSG00000119899	SLC17A5	protein_coding	398.382	0.289089	0.110283	2.62133	0.00875866	0.0784134
ENSG00000144655	CSRNP1	protein_coding	179.966	0.405915	0.154861	2.62116	0.00876315	0.0784134
ENSG00000197386	HTT	protein_coding	1169.84	0.201255	0.0767858	2.62098	0.00876762	0.0784134
ENSG00000214223	HNRNPA1P10	processed_pseudogene	62.2872	-0.674451	0.257644	-2.61777	0.00885076	0.0791005
ENSG00000124164	VAPB	protein_coding	1328.3	-0.17869	0.0682838	-2.61688	0.00887378	0.0792497
ENSG00000165322	ARHGAP12	protein_coding	980.612	0.210782	0.0805582	2.61652	0.00888315	0.0792768
ENSG00000251169	LINC01843	lncRNA	105.515	0.512304	0.195872	2.6155	0.00890963	0.0794564
ENSG00000166086	JAM3	protein_coding	438.433	-0.266626	0.101996	-2.61409	0.00894648	0.0797282
ENSG00000163481	RNF25	protein_coding	399.957	-0.284382	0.108857	-2.61244	0.0089899	0.0799434
ENSG00000198648	STK39	protein_coding	707.327	0.279767	0.107091	2.61242	0.00899035	0.0799434
ENSG00000127914	AKAP9	protein_coding	744.433	-0.232158	0.0888713	-2.6123	0.00899354	0.0799434
ENSG00000260442	ATP2A1-AS1	lncRNA	46.7159	-0.769785	0.294688	-2.6122	0.00899619	0.0799434
ENSG00000180758	GPR157	protein_coding	395.755	0.319628	0.12241	2.61113	0.00902439	0.0801371
ENSG00000047230	CTPS2	protein_coding	208.873	0.374488	0.143439	2.61079	0.00903337	0.0801599
ENSG00000126461	SCAF1	protein_coding	1759.03	0.181318	0.069466	2.61016	0.00904992	0.0802499
ENSG00000139154	AEBP2	protein_coding	348.554	-0.405675	0.155471	-2.60934	0.00907182	0.0803687
ENSG00000257167	TMPO-AS1	lncRNA	167.673	0.414277	0.158777	2.60917	0.00907617	0.0803687
ENSG00000151693	ASAP2	protein_coding	2296.14	0.162964	0.0624718	2.6086	0.00909128	0.0804456
ENSG00000101974	ATP11C	protein_coding	1169.85	-0.229211	0.0879493	-2.60617	0.00915618	0.0809627
ENSG00000273611	ZNHIT3	protein_coding	144.361	-0.447116	0.171637	-2.60501	0.00918716	0.0811792
ENSG00000106070	GRB10	protein_coding	469.357	-0.264164	0.101435	-2.60428	0.00920678	0.0812952
ENSG00000141503	MINK1	protein_coding	2364.16	0.179663	0.0689965	2.60395	0.00921567	0.0813163
ENSG00000073711	PPP2R3A	protein_coding	259.386	0.339162	0.130263	2.60368	0.00922297	0.0813233
ENSG00000175265	GOLGA8A	protein_coding	1295.86	-0.207226	0.0796403	-2.60203	0.00926746	0.0816391
ENSG00000185621	LMLN	protein_coding	481.988	0.271877	0.104495	2.6018	0.00927351	0.0816391
ENSG00000213341	CHUK	protein_coding	1132.59	-0.19242	0.0739613	-2.60162	0.00927835	0.0816391
ENSG00000183638	RP1L1	protein_coding	25.1739	1.03587	0.39841	2.6	0.00932228	NA
ENSG00000169727	GPS1	protein_coding	1629.96	-0.18867	0.0725869	-2.59923	0.00934335	0.0821532
ENSG00000169967	MAP3K2	protein_coding	1354.41	0.227976	0.087747	2.59811	0.00937392	0.0823641
ENSG00000130203	APOE	protein_coding	1568.38	0.213774	0.0822998	2.59751	0.00939023	0.0824495
ENSG00000153551	CMTM7	protein_coding	552.02	0.252198	0.0971327	2.59643	0.00941979	0.082651
ENSG00000214595	EML6	protein_coding	213.304	-0.388112	0.149531	-2.59553	0.00944456	0.0828103
ENSG00000075218	GTSE1	protein_coding	1207.27	-0.186945	0.0720497	-2.59467	0.00946818	0.0829593
ENSG00000149187	CELF1	protein_coding	3282.53	0.138957	0.0535639	2.59422	0.00948053	0.0830036
ENSG00000076344	RGS11	protein_coding	207.293	0.369287	0.142362	2.59401	0.00948651	0.0830036
ENSG00000076555	ACACB	protein_coding	205.479	-0.369344	0.142443	-2.59293	0.00951616	0.0832049
ENSG00000061938	TNK2	protein_coding	1256.21	0.18455	0.071186	2.5925	0.0095281	0.0832324
ENSG00000121940	CLCC1	protein_coding	501.893	0.261057	0.100703	2.59234	0.00953261	0.0832324
ENSG00000174840	PDE12	protein_coding	580.93	0.264683	0.102125	2.59175	0.00954887	0.0833163
ENSG00000167470	MIDN	protein_coding	1631.98	-0.18448	0.0712133	-2.59053	0.00958275	0.0835536
ENSG00000145604	SKP2	protein_coding	571.003	0.259458	0.100225	2.58876	0.00963229	0.083927
ENSG00000067066	SP100	protein_coding	326.81	-0.303761	0.11738	-2.58785	0.00965767	0.0840896
ENSG00000131467	PSME3	protein_coding	1714.9	-0.186983	0.0722843	-2.58677	0.00968794	0.0842945
ENSG00000276805	AL133216.2	transcribed_unprocessed_pseudogene	74.3082	-0.627752	0.242799	-2.58548	0.00972427	0.0845518
ENSG00000087448	KLHL42	protein_coding	913.141	0.213517	0.0825958	2.58509	0.00973545	0.0845902
ENSG00000135537	AFG1L	protein_coding	162.128	-0.409319	0.158379	-2.58442	0.00975419	0.0846942
ENSG00000149582	TMEM25	protein_coding	202.621	0.382103	0.147881	2.58386	0.00977022	0.0847746
ENSG00000259658	AC027559.1	transcribed_unprocessed_pseudogene	113.843	0.485958	0.188157	2.58273	0.00980223	0.0849935
ENSG00000147853	AK3	protein_coding	501.361	0.265112	0.102674	2.58206	0.00982119	0.0850873
ENSG00000145348	TBCK	protein_coding	167.51	-0.411254	0.159288	-2.58183	0.00982793	0.0850873
ENSG00000196247	ZNF107	protein_coding	732.603	0.258897	0.100284	2.58163	0.00983346	0.0850873
ENSG00000188833	ENTPD8	protein_coding	76.1183	0.612215	0.237171	2.58132	0.00984232	0.0851051
ENSG00000136840	ST6GALNAC4	protein_coding	543.755	0.268541	0.10407	2.58039	0.00986885	0.0852756
ENSG00000091732	ZC3HC1	protein_coding	508.051	-0.251316	0.0974441	-2.57908	0.00990643	0.0854978
ENSG00000167550	RHEBL1	protein_coding	52.0831	-0.716646	0.277876	-2.57902	0.00990824	0.0854978
ENSG00000181790	ADGRB1	protein_coding	235.146	0.373947	0.145056	2.57796	0.00993856	0.0857004
ENSG00000145779	TNFAIP8	protein_coding	156.986	-0.494317	0.191854	-2.57652	0.00997998	0.0859983
ENSG00000121210	TMEM131L	protein_coding	259.922	0.340185	0.132094	2.57532	0.0100149	0.0862285
ENSG00000090530	P3H2	protein_coding	1395.59	-0.178678	0.0693899	-2.57499	0.0100243	0.0862285
ENSG00000073350	LLGL2	protein_coding	659.267	0.237096	0.0920803	2.57488	0.0100274	0.0862285
ENSG00000111897	SERINC1	protein_coding	3538.89	0.152709	0.0593132	2.57462	0.010035	0.0862285
ENSG00000137767	SQOR	protein_coding	871.327	-0.209727	0.0814663	-2.57441	0.0100412	0.0862285
ENSG00000122863	CHST3	protein_coding	1088.79	-0.204889	0.0796131	-2.57356	0.0100659	0.0863818
ENSG00000198399	ITSN2	protein_coding	1322.93	0.203389	0.0790649	2.57243	0.0100986	0.0866033
ENSG00000076513	ANKRD13A	protein_coding	718.292	0.231907	0.0902326	2.57011	0.0101667	0.0871273
ENSG00000100243	CYB5R3	protein_coding	2800.07	0.176684	0.0687559	2.56973	0.0101777	0.0871619
ENSG00000078804	TP53INP2	protein_coding	884.935	0.22886	0.0891136	2.56818	0.0102234	0.0874934
ENSG00000198837	DENND4B	protein_coding	1347.1	0.184603	0.07192	2.56678	0.0102648	0.0877872
ENSG00000112297	CRYBG1	protein_coding	3120.88	0.154141	0.0600748	2.56582	0.0102932	0.0879704
ENSG00000260077	AC104794.3	lncRNA	93.2161	0.544986	0.21254	2.56415	0.0103428	0.0882819
ENSG00000117616	RSRP1	protein_coding	646.718	-0.234769	0.0915591	-2.56412	0.0103438	0.0882819
ENSG00000125124	BBS2	protein_coding	489.476	-0.263747	0.10288	-2.56363	0.0103584	0.0883464
ENSG00000115594	IL1R1	protein_coding	331.032	0.309771	0.120858	2.5631	0.0103743	0.0884028
ENSG00000173905	GOLIM4	protein_coding	1235.85	0.228072	0.0889884	2.56294	0.0103791	0.0884028
ENSG00000116237	ICMT	protein_coding	2536.76	0.152764	0.0596529	2.56088	0.0104406	0.088866
ENSG00000272645	GTF2IP20	transcribed_unprocessed_pseudogene	263.696	-0.352394	0.137651	-2.56005	0.0104657	0.088998
ENSG00000145284	SCD5	protein_coding	106.327	-0.52057	0.203356	-2.5599	0.0104704	0.088998
ENSG00000149179	C11orf49	protein_coding	392.276	-0.282248	0.110305	-2.5588	0.0105035	0.0892193
ENSG00000137824	RMDN3	protein_coding	556.151	0.243047	0.0950094	2.55814	0.0105235	0.089328
ENSG00000141480	ARRB2	protein_coding	635.662	-0.230246	0.0900403	-2.55715	0.0105534	0.0895211
ENSG00000104320	NBN	protein_coding	1207.97	-0.24593	0.0962109	-2.55616	0.0105835	0.0897163
ENSG00000102024	PLS3	protein_coding	4410.96	0.14178	0.0554895	2.55507	0.0106166	0.0899356
ENSG00000107779	BMPR1A	protein_coding	1117.16	-0.19437	0.076081	-2.55478	0.0106256	0.089951
ENSG00000138078	PREPL	protein_coding	1282.09	-0.181114	0.0709543	-2.55255	0.0106938	0.0904144
ENSG00000136758	YME1L1	protein_coding	2687.67	0.159082	0.0623238	2.55252	0.0106948	0.0904144
ENSG00000167695	TLCD3A	protein_coding	539.375	-0.260376	0.10203	-2.55196	0.0107118	0.0904971
ENSG00000090432	MUL1	protein_coding	535.348	-0.244245	0.0957286	-2.55143	0.0107282	0.0905742
ENSG00000170214	ADRA1B	protein_coding	298.218	0.323847	0.127017	2.54965	0.0107832	0.0909464
ENSG00000144231	POLR2D	protein_coding	1213.67	-0.181723	0.0712798	-2.54943	0.0107899	0.0909464
ENSG00000125686	MED1	protein_coding	1192.51	-0.18702	0.0733613	-2.5493	0.0107941	0.0909464
ENSG00000198858	R3HDM4	protein_coding	922.274	0.199459	0.078252	2.54893	0.0108053	0.0909799
ENSG00000123737	EXOSC9	protein_coding	535.742	-0.256111	0.100574	-2.54648	0.0108815	0.0915596
ENSG00000120708	TGFBI	protein_coding	4331.06	0.165247	0.0649075	2.54588	0.0109003	0.09163
ENSG00000121743	GJA3	protein_coding	425.969	-0.281419	0.110545	-2.54574	0.0109045	0.09163
ENSG00000088812	ATRN	protein_coding	1580.31	-0.167661	0.0658807	-2.54491	0.0109304	0.0917864
ENSG00000174695	TMEM167A	protein_coding	1762.8	-0.247812	0.0974523	-2.5429	0.0109936	0.0922547
ENSG00000166452	AKIP1	protein_coding	903.766	-0.195705	0.0769987	-2.54167	0.0110325	0.0924192
ENSG00000152818	UTRN	protein_coding	3602.47	0.148696	0.058507	2.54151	0.0110374	0.0924192
ENSG00000055609	KMT2C	protein_coding	1084.62	-0.193521	0.0761504	-2.5413	0.0110442	0.0924192
ENSG00000279207	AC015813.6	TEC	94.6872	-0.527503	0.20758	-2.5412	0.0110472	0.0924192
ENSG00000088682	COQ9	protein_coding	636.31	-0.236242	0.0929703	-2.54105	0.011052	0.0924192
ENSG00000198554	WDHD1	protein_coding	860.077	-0.229924	0.0904901	-2.54088	0.0110575	0.0924192
ENSG00000115239	ASB3	protein_coding	252.46	0.358106	0.140989	2.53997	0.0110863	0.0925982
ENSG00000147050	KDM6A	protein_coding	561.04	0.235749	0.0928483	2.53907	0.0111147	0.0927731
ENSG00000273032	DGCR5	lncRNA	120.24	-0.461785	0.181889	-2.53883	0.0111223	0.0927747
ENSG00000164749	HNF4G	protein_coding	78.1857	-0.576953	0.227299	-2.5383	0.0111391	0.092853
ENSG00000162545	CAMK2N1	protein_coding	118.607	0.488842	0.192644	2.53754	0.0111634	0.0929939
ENSG00000115368	WDR75	protein_coding	1620.47	-0.175888	0.0693975	-2.53449	0.011261	0.0937439
ENSG00000187522	HSPA14	protein_coding	274.136	-0.319968	0.126284	-2.53372	0.0112858	0.0938881
ENSG00000103932	RPAP1	protein_coding	679.336	-0.226836	0.0895735	-2.5324	0.0113283	0.0941796
ENSG00000173852	DPY19L1	protein_coding	3755.4	0.177543	0.070171	2.53015	0.0114013	0.0947231
ENSG00000234741	GAS5	lncRNA	1276.76	-0.182519	0.0721568	-2.52948	0.0114233	0.0948427
ENSG00000008838	MED24	protein_coding	1148.75	-0.193275	0.0764315	-2.52874	0.0114474	0.0949801
ENSG00000169217	CD2BP2	protein_coding	1843.5	-0.175678	0.0694822	-2.52839	0.0114586	0.0950102
ENSG00000172992	DCAKD	protein_coding	265.663	-0.33897	0.134083	-2.52805	0.0114698	0.0950395
ENSG00000127311	HELB	protein_coding	48.3044	-0.716658	0.283809	-2.52514	0.0115652	0.0957672
ENSG00000182973	CNOT10	protein_coding	482.469	-0.251464	0.099642	-2.52367	0.0116137	0.0960924
ENSG00000148110	MFSD14B	protein_coding	1030.1	0.187509	0.0743109	2.52331	0.0116256	0.0960924
ENSG00000172765	TMCC1	protein_coding	590.288	0.236981	0.0939187	2.52325	0.0116275	0.0960924
ENSG00000131188	PRR7	protein_coding	417.432	0.335008	0.132887	2.52099	0.0117024	0.096614
ENSG00000116604	MEF2D	protein_coding	936.449	0.194421	0.0771242	2.52088	0.0117061	0.096614
ENSG00000180818	HOXC10	protein_coding	1706.68	-0.174817	0.0693684	-2.52012	0.0117314	0.0967209
ENSG00000138092	CENPO	protein_coding	780.794	-0.223896	0.0888515	-2.51989	0.0117392	0.0967209
ENSG00000180329	CCDC43	protein_coding	304.488	-0.310316	0.123151	-2.5198	0.0117423	0.0967209
ENSG00000177058	SLC38A9	protein_coding	315.535	0.323545	0.128423	2.51936	0.0117567	0.0967761
ENSG00000175054	ATR	protein_coding	1122.89	-0.193844	0.0769778	-2.51818	0.0117963	0.0970382
ENSG00000011260	UTP18	protein_coding	1319.43	-0.181608	0.0721519	-2.51703	0.011835	0.0972925
ENSG00000144395	CCDC150	protein_coding	376.997	-0.274542	0.109094	-2.51656	0.0118505	0.0973564
ENSG00000235106	BRD3OS	protein_coding	440.823	0.262072	0.104197	2.51514	0.0118984	0.0976459
ENSG00000126698	DNAJC8	protein_coding	2677.43	0.149404	0.0594039	2.51506	0.0119014	0.0976459
ENSG00000125875	TBC1D20	protein_coding	1165.61	0.188971	0.075166	2.51404	0.0119356	0.097837
ENSG00000064115	TM7SF3	protein_coding	1469.96	0.180049	0.0716391	2.51328	0.0119615	0.097837
ENSG00000099812	MISP	protein_coding	159.438	0.420672	0.167401	2.51296	0.0119722	0.097837
ENSG00000086589	RBM22	protein_coding	937.445	-0.207311	0.0824977	-2.51294	0.0119731	0.097837
ENSG00000115282	TTC31	protein_coding	813.095	-0.208467	0.0829747	-2.51241	0.0119909	0.097837
ENSG00000114698	PLSCR4	protein_coding	72.9477	0.618043	0.245996	2.51241	0.011991	0.097837
ENSG00000152291	TGOLN2	protein_coding	8318.06	0.12354	0.0491741	2.51229	0.011995	0.097837
ENSG00000179526	SHARPIN	protein_coding	793.071	0.206639	0.0822567	2.51212	0.0120007	0.097837
ENSG00000224078	SNHG14	lncRNA	2122.44	-0.178627	0.0711088	-2.51202	0.0120041	0.097837
ENSG00000165923	AGBL2	protein_coding	110.331	-0.47756	0.190121	-2.51187	0.0120094	0.097837
ENSG00000175203	DCTN2	protein_coding	1702.72	-0.180162	0.0717252	-2.51183	0.0120107	0.097837
ENSG00000168056	LTBP3	protein_coding	1966.48	0.180479	0.0718639	2.5114	0.0120253	0.0978672
ENSG00000100284	TOM1	protein_coding	391.657	0.268468	0.106906	2.51126	0.01203	0.0978672
ENSG00000005156	LIG3	protein_coding	789.471	-0.209667	0.0835041	-2.51086	0.0120438	0.0979153
ENSG00000168003	SLC3A2	protein_coding	2588.35	0.154714	0.0616625	2.50904	0.0121058	0.0983558
ENSG00000070501	POLB	protein_coding	141.072	-0.43979	0.175366	-2.50784	0.0121473	0.0986289
ENSG00000221829	FANCG	protein_coding	909.711	-0.209679	0.0836432	-2.50683	0.0121821	0.0988472
ENSG00000124193	SRSF6	protein_coding	2002.8	-0.191317	0.0763284	-2.5065	0.0121933	0.0988737
ENSG00000020577	SAMD4A	protein_coding	267.148	-0.328434	0.131127	-2.50471	0.0122552	0.0992941
ENSG00000157077	ZFYVE9	protein_coding	609.838	0.23403	0.0934422	2.50454	0.012261	0.0992941
ENSG00000139926	FRMD6	protein_coding	729.522	-0.22085	0.0882358	-2.50296	0.0123161	0.0996757
ENSG00000006327	TNFRSF12A	protein_coding	1853.03	0.166996	0.0667288	2.50261	0.012328	0.0997075
ENSG00000196792	STRN3	protein_coding	611.843	0.227669	0.0909913	2.5021	0.0123461	0.0997894
ENSG00000105968	H2AZ2	protein_coding	3248.88	-0.152951	0.0611367	-2.50178	0.012357	0.0998129
ENSG00000133318	RTN3	protein_coding	3550.08	0.140604	0.0562184	2.50104	0.012383	0.0999584
ENSG00000164104	HMGB2	protein_coding	2700.82	0.145197	0.0580993	2.49911	0.0124504	0.100438
ENSG00000261188	Z95115.1	lncRNA	40.7701	-0.789513	0.315998	-2.49848	0.0124729	0.100554
ENSG00000141002	TCF25	protein_coding	1133.2	0.192061	0.0768863	2.49799	0.0124901	0.100628
ENSG00000168806	LCMT2	protein_coding	266.676	-0.317208	0.127006	-2.49759	0.012504	0.100676
ENSG00000101928	MOSPD1	protein_coding	863.032	-0.2414	0.0966749	-2.49703	0.0125238	0.100686
ENSG00000145495	MARCHF6	protein_coding	3079.62	0.148506	0.0594731	2.49703	0.0125239	0.100686
ENSG00000197894	ADH5	protein_coding	1827.79	-0.161486	0.0646752	-2.49687	0.0125294	0.100686
ENSG00000146063	TRIM41	protein_coding	1118.47	-0.180769	0.0724077	-2.49654	0.0125411	0.100715
ENSG00000157916	RER1	protein_coding	2617.49	0.145762	0.0584007	2.4959	0.0125638	0.100833
ENSG00000243449	C4orf48	protein_coding	89.4712	0.701294	0.281038	2.49537	0.0125825	0.100881
ENSG00000105048	TNNT1	protein_coding	2995.43	-0.165282	0.0662381	-2.49528	0.0125859	0.100881
ENSG00000188895	MSL1	protein_coding	1879.41	0.166814	0.0668586	2.49503	0.0125945	0.100885
ENSG00000117318	ID3	protein_coding	902.047	-0.233276	0.0935086	-2.4947	0.0126062	0.100914
ENSG00000198093	ZNF649	protein_coding	45.0532	-0.74284	0.297872	-2.49383	0.0126374	0.101099
ENSG00000163507	CIP2A	protein_coding	1455.27	-0.182276	0.0731036	-2.4934	0.0126527	0.101157
ENSG00000156232	WHAMM	protein_coding	240.311	0.349821	0.140363	2.49226	0.0126934	0.101354
ENSG00000012660	ELOVL5	protein_coding	5483.51	0.148826	0.0597155	2.49225	0.0126935	0.101354
ENSG00000233937	CTC-338M12.4	lncRNA	46.4224	-0.758615	0.304702	-2.4897	0.0127852	0.10202
ENSG00000121152	NCAPH	protein_coding	1431.13	-0.173702	0.0698234	-2.48774	0.0128559	0.10252
ENSG00000164933	SLC25A32	protein_coding	19.5143	1.12068	0.450511	2.48757	0.0128618	NA
ENSG00000172292	CERS6	protein_coding	748.272	-0.221884	0.0892248	-2.4868	0.0128898	0.102724
ENSG00000172732	MUS81	protein_coding	1371.08	0.185701	0.0746949	2.48612	0.0129143	0.10284
ENSG00000127418	FGFRL1	protein_coding	1730.01	0.175635	0.0706512	2.48594	0.0129208	0.10284
ENSG00000285793	ANAPC1P2	lncRNA	7.64772	2.12955	0.85667	2.48585	0.0129244	NA
ENSG00000006453	BAIAP2L1	protein_coding	3237.04	0.141185	0.0568074	2.48533	0.0129431	0.102953
ENSG00000183971	NPW	protein_coding	116.32	0.61484	0.247505	2.48415	0.012986	0.103228
ENSG00000181264	TLCD5	protein_coding	351.888	-0.293823	0.11831	-2.48351	0.0130095	0.103313
ENSG00000103365	GGA2	protein_coding	1614.37	-0.166259	0.0669515	-2.48328	0.0130179	0.103313
ENSG00000100601	ALKBH1	protein_coding	185.538	-0.37105	0.149425	-2.48318	0.0130215	0.103313
ENSG00000004777	ARHGAP33	protein_coding	736.165	0.226048	0.091049	2.48271	0.0130386	0.103384
ENSG00000265808	SEC22B	protein_coding	1551.94	0.192217	0.0774372	2.48223	0.0130562	0.103457
ENSG00000141867	BRD4	protein_coding	2067.03	0.15395	0.0620302	2.48186	0.0130697	0.103499
ENSG00000234545	FAM133B	protein_coding	328.986	0.313759	0.126511	2.48008	0.0131352	0.103952
ENSG00000106105	GARS1	protein_coding	6078.94	0.12232	0.0493634	2.47794	0.0132142	0.104464
ENSG00000146576	C7orf26	protein_coding	592.718	-0.232019	0.0936367	-2.47787	0.0132171	0.104464
ENSG00000133114	GPALPP1	protein_coding	277.299	-0.316614	0.127797	-2.47747	0.0132319	0.104464
ENSG00000163104	SMARCAD1	protein_coding	807.936	-0.249933	0.100884	-2.47743	0.0132334	0.104464
ENSG00000126464	PRR12	protein_coding	1007.71	0.191006	0.0771073	2.47715	0.0132436	0.104479
ENSG00000166860	ZBTB39	protein_coding	253.39	-0.342583	0.138349	-2.47622	0.0132783	0.104687
ENSG00000171940	ZNF217	protein_coding	2813.83	0.161985	0.0654537	2.4748	0.0133309	0.105036
ENSG00000135823	STX6	protein_coding	779.023	0.206048	0.0832749	2.47431	0.0133493	0.105114
ENSG00000137760	ALKBH8	protein_coding	414.768	-0.278977	0.112795	-2.47331	0.0133868	0.105343
ENSG00000103202	NME4	protein_coding	3901.88	0.147756	0.0597852	2.47146	0.0134564	0.105824
ENSG00000144674	GOLGA4	protein_coding	1981.32	0.183337	0.0741984	2.4709	0.0134774	0.105923
ENSG00000071655	MBD3	protein_coding	1023.88	0.207408	0.0839739	2.46991	0.0135146	0.106149
ENSG00000174032	SLC25A30	protein_coding	275.659	-0.305776	0.123822	-2.46948	0.0135311	0.106212
ENSG00000174953	DHX36	protein_coding	1224.29	-0.197892	0.0802108	-2.46715	0.0136194	0.106809
ENSG00000025434	NR1H3	protein_coding	95.115	-0.523883	0.212355	-2.46702	0.0136243	0.106809
ENSG00000134824	FADS2	protein_coding	2465.01	-0.209067	0.0847629	-2.46649	0.0136445	0.106901
ENSG00000173275	ZNF449	protein_coding	489.101	-0.264224	0.107152	-2.46587	0.0136681	0.107018
ENSG00000159167	STC1	protein_coding	194.329	-0.445752	0.180803	-2.4654	0.0136859	0.107091
ENSG00000085449	WDFY1	protein_coding	1389.24	0.25314	0.102741	2.46386	0.0137448	0.107485
ENSG00000099331	MYO9B	protein_coding	2387.98	0.157995	0.0641728	2.46203	0.0138154	0.107925
ENSG00000172301	COPRS	protein_coding	637.452	0.237958	0.0966542	2.46195	0.0138184	0.107925
ENSG00000105281	SLC1A5	protein_coding	1711.8	-0.178253	0.072414	-2.46158	0.0138326	0.107967
ENSG00000179889	PDXDC1	protein_coding	2555.18	0.143591	0.0583382	2.46136	0.0138411	0.107967
ENSG00000170955	CAVIN3	protein_coding	170.437	0.435329	0.177043	2.45889	0.0139367	0.108645
ENSG00000141385	AFG3L2	protein_coding	948.965	0.199418	0.0811138	2.45849	0.0139521	0.108698
ENSG00000163444	TMEM183A	protein_coding	1055.03	0.17884	0.0727652	2.45777	0.0139803	0.108849
ENSG00000198915	RASGEF1A	protein_coding	488.603	0.246327	0.100236	2.45746	0.0139922	0.108874
ENSG00000109686	SH3D19	protein_coding	715.299	0.214833	0.0874413	2.45688	0.0140151	0.108985
ENSG00000100938	GMPR2	protein_coding	723.003	-0.20618	0.0839757	-2.45523	0.0140793	0.109416
ENSG00000183145	RIPPLY3	protein_coding	46.2746	0.758679	0.309171	2.45392	0.014131	0.109712
ENSG00000168763	CNNM3	protein_coding	553.158	0.250511	0.10209	2.45382	0.0141349	0.109712
ENSG00000240024	LINC00888	transcribed_unprocessed_pseudogene	117.71	-0.458699	0.186966	-2.45338	0.0141521	0.109777
ENSG00000160685	ZBTB7B	protein_coding	1240.47	0.186959	0.0762389	2.45228	0.0141954	0.110045
ENSG00000124789	NUP153	protein_coding	2854.45	0.140816	0.0574447	2.45133	0.0142328	0.110267
ENSG00000163286	ALPG	protein_coding	61.6952	0.69117	0.282018	2.4508	0.014254	0.110301
ENSG00000164237	CMBL	protein_coding	616.822	0.229645	0.0937032	2.45077	0.0142549	0.110301
ENSG00000104447	TRPS1	protein_coding	950.277	0.207257	0.0845892	2.45016	0.0142794	0.110404
ENSG00000189369	GSPT2	protein_coding	413.776	-0.254768	0.103987	-2.44999	0.0142858	0.110404
ENSG00000186432	KPNA4	protein_coding	2647.61	0.157765	0.0644	2.44977	0.0142948	0.110405
ENSG00000140650	PMM2	protein_coding	428.837	-0.254646	0.104001	-2.44848	0.0143459	0.110731
ENSG00000105204	DYRK1B	protein_coding	1990.24	0.221981	0.0906711	2.4482	0.0143572	0.11075
ENSG00000067082	KLF6	protein_coding	2907.87	0.142567	0.0582954	2.44559	0.0144615	0.111486
ENSG00000157833	GAREM2	protein_coding	289.669	0.326921	0.13372	2.44482	0.0144925	0.111656
ENSG00000259169	GNRHR2P1	unprocessed_pseudogene	2.80089	-3.8406	1.57092	-2.44481	0.0144929	NA
ENSG00000135931	ARMC9	protein_coding	409.209	-0.261585	0.107043	-2.44374	0.014536	0.111923
ENSG00000119638	NEK9	protein_coding	666.256	0.215793	0.0883248	2.44318	0.0145587	0.112028
ENSG00000100441	KHNYN	protein_coding	798.362	0.196631	0.0804926	2.44284	0.0145721	0.112063
ENSG00000167106	FAM102A	protein_coding	4560.64	0.158666	0.0649785	2.44183	0.0146132	0.11231
ENSG00000212978	AC016747.1	lncRNA	253.436	-0.324241	0.132842	-2.44081	0.0146543	0.112557
ENSG00000101577	LPIN2	protein_coding	827.66	0.193739	0.0793869	2.44044	0.0146694	0.112584
ENSG00000012061	ERCC1	protein_coding	1423.81	0.178717	0.0732367	2.44026	0.0146766	0.112584
ENSG00000206228	HNRNPA1P4	processed_pseudogene	29.8333	-0.955899	0.391725	-2.44023	0.014678	NA
ENSG00000181588	MEX3D	protein_coding	954.571	0.253923	0.104065	2.44005	0.0146851	0.112584
ENSG00000090372	STRN4	protein_coding	1678.48	0.186412	0.0764036	2.43984	0.0146938	0.112584
ENSG00000100348	TXN2	protein_coding	1068.92	0.190847	0.0782648	2.43848	0.0147493	0.112908
ENSG00000101782	RIOK3	protein_coding	950.579	0.206584	0.0847278	2.43821	0.0147604	0.112908
ENSG00000176894	PXMP2	protein_coding	38.7206	0.898898	0.368683	2.43814	0.0147632	0.112908
ENSG00000092758	COL9A3	protein_coding	478.759	0.257543	0.105661	2.43746	0.014791	0.113051
ENSG00000139289	PHLDA1	protein_coding	9789.26	0.145055	0.0595774	2.43473	0.0149029	0.113837
ENSG00000119688	ABCD4	protein_coding	272.838	-0.308221	0.12666	-2.43345	0.0149558	0.11416
ENSG00000144028	SNRNP200	protein_coding	8014.6	0.136369	0.0560435	2.43326	0.0149634	0.11416
ENSG00000153208	MERTK	protein_coding	636.119	0.224834	0.0925566	2.42915	0.0151341	0.115392
ENSG00000099337	KCNK6	protein_coding	563.438	0.223429	0.0919871	2.42891	0.0151441	0.115398
ENSG00000024422	EHD2	protein_coding	3113.76	0.162509	0.0669548	2.42715	0.015218	0.11589
ENSG00000188064	WNT7B	protein_coding	1833.21	0.165341	0.0681344	2.42669	0.0152371	0.115965
ENSG00000143418	CERS2	protein_coding	3523.73	0.14999	0.0618364	2.4256	0.0152832	0.116161
ENSG00000141756	FKBP10	protein_coding	4416.41	-0.149491	0.0616346	-2.42545	0.0152896	0.116161
ENSG00000122687	MRM2	protein_coding	11.5791	-1.56343	0.644627	-2.42533	0.0152945	NA
ENSG00000133030	MPRIP	protein_coding	2979.42	0.147984	0.061016	2.42532	0.0152947	0.116161
ENSG00000198961	PJA2	protein_coding	1812.26	0.160008	0.0659773	2.4252	0.0153	0.116161
ENSG00000104635	SLC39A14	protein_coding	1874.49	0.156991	0.0647442	2.42478	0.0153176	0.11617
ENSG00000135404	CD63	protein_coding	3982.57	0.140437	0.0579187	2.42473	0.0153198	0.11617
ENSG00000090054	SPTLC1	protein_coding	1435.11	0.198667	0.0819837	2.42326	0.0153821	0.116537
ENSG00000129925	PGAP6	protein_coding	1493.22	-0.163904	0.0676409	-2.42315	0.0153868	0.116537
ENSG00000173207	CKS1B	protein_coding	1511.44	-0.187189	0.0772992	-2.42162	0.0154515	0.116956
ENSG00000180817	PPA1	protein_coding	2184.12	-0.154812	0.0639551	-2.42064	0.0154934	0.117203
ENSG00000198700	IPO9	protein_coding	3289.79	0.133729	0.0552616	2.41993	0.0155234	0.117359
ENSG00000049167	ERCC8	protein_coding	255.007	-0.329715	0.136329	-2.41852	0.0155836	0.117743
ENSG00000179855	GIPC3	protein_coding	79.8461	0.54952	0.227305	2.41754	0.0156257	0.117866
ENSG00000105698	USF2	protein_coding	1480.38	0.175959	0.0727856	2.4175	0.0156277	0.117866
ENSG00000089818	NECAP1	protein_coding	378.377	-0.262526	0.108595	-2.41749	0.0156281	0.117866
ENSG00000157426	AASDH	protein_coding	128.264	-0.450992	0.186582	-2.41713	0.0156436	0.117871
ENSG00000103485	QPRT	protein_coding	552.227	0.24282	0.100462	2.41703	0.0156477	0.117871
ENSG00000242247	ARFGAP3	protein_coding	1079.7	0.192599	0.0797252	2.41578	0.0157014	0.118204
ENSG00000135503	ACVR1B	protein_coding	692.167	0.219558	0.090911	2.41509	0.0157312	0.1183
ENSG00000165233	CARD19	protein_coding	534.487	0.238332	0.0986895	2.41496	0.0157368	0.1183
ENSG00000198925	ATG9A	protein_coding	1019.47	0.225374	0.0933363	2.41464	0.0157506	0.1183
ENSG00000128989	ARPP19	protein_coding	3316.93	-0.189299	0.0783971	-2.41461	0.0157519	0.1183
ENSG00000136868	SLC31A1	protein_coding	542.887	0.224816	0.0931709	2.41294	0.0158242	0.118772
ENSG00000112249	ASCC3	protein_coding	1737.2	0.158031	0.065542	2.41114	0.0159027	0.119264
ENSG00000146648	EGFR	protein_coding	6492.22	0.130067	0.0539474	2.411	0.0159089	0.119264
ENSG00000107672	NSMCE4A	protein_coding	767.555	-0.205866	0.0854204	-2.41004	0.0159509	0.119508
ENSG00000115266	APC2	protein_coding	519.635	0.241487	0.100266	2.40846	0.0160201	0.119925
ENSG00000065559	MAP2K4	protein_coding	484.143	-0.238133	0.0988788	-2.40833	0.0160257	0.119925
ENSG00000205531	NAP1L4	protein_coding	4882.48	0.123836	0.0514299	2.40786	0.0160464	0.120008
ENSG00000272686	WASL-DT	lncRNA	27.654	-0.927482	0.38535	-2.40686	0.0160905	NA
ENSG00000173409	ARV1	protein_coding	368.474	-0.281426	0.116939	-2.4066	0.0161019	0.120351
ENSG00000124942	AHNAK	protein_coding	37226.8	0.121829	0.0506412	2.40573	0.0161403	0.120566
ENSG00000112624	BICRAL	protein_coding	577.705	-0.228727	0.0951003	-2.40512	0.0161672	0.120695
ENSG00000014641	MDH1	protein_coding	2305.25	-0.152794	0.0635458	-2.40447	0.0161959	0.120725
ENSG00000006638	TBXA2R	protein_coding	130.176	0.422901	0.175886	2.4044	0.0161991	0.120725
ENSG00000169750	RAC3	protein_coding	533.617	0.237767	0.0988893	2.40437	0.0162002	0.120725
ENSG00000220157	HNRNPA1P12	processed_pseudogene	5.72784	-2.20746	0.918155	-2.40423	0.0162066	NA
ENSG00000213672	NCKIPSD	protein_coding	530.403	-0.231782	0.0964209	-2.40386	0.0162232	0.120824
ENSG00000244693	CTAGE8	protein_coding	23.7993	0.997125	0.414815	2.40378	0.0162264	NA
ENSG00000187240	DYNC2H1	protein_coding	509.82	-0.246029	0.102369	-2.40335	0.0162456	0.120861
ENSG00000142208	AKT1	protein_coding	2644.34	0.150439	0.0625965	2.40331	0.0162475	0.120861
ENSG00000112769	LAMA4	protein_coding	595.254	-0.219985	0.0916506	-2.40026	0.0163837	0.121732
ENSG00000105486	LIG1	protein_coding	773.922	-0.218739	0.0911317	-2.40025	0.016384	0.121732
ENSG00000167325	RRM1	protein_coding	4158.96	-0.134858	0.0562501	-2.39746	0.0165092	0.122575
ENSG00000189410	SH2D5	protein_coding	499.151	0.25069	0.104573	2.39728	0.0165171	0.122575
ENSG00000182400	TRAPPC6B	protein_coding	126.519	-0.425293	0.17745	-2.3967	0.0165435	0.122698
ENSG00000197258	EIF4BP6	processed_pseudogene	80.4979	0.553751	0.231247	2.39463	0.0166373	0.123283
ENSG00000071575	TRIB2	protein_coding	1117.11	0.198407	0.0828588	2.39452	0.016642	0.123283
ENSG00000158055	GRHL3	protein_coding	103.802	0.486966	0.203504	2.39291	0.0167154	0.123753
ENSG00000242689	CNTF	protein_coding	22.1416	-1.04626	0.437333	-2.39237	0.01674	NA
ENSG00000132825	PPP1R3D	protein_coding	218.454	0.339049	0.141723	2.39234	0.0167415	0.123873
ENSG00000204574	ABCF1	protein_coding	3039.03	0.151338	0.0632815	2.3915	0.0167797	0.124083
ENSG00000106351	AGFG2	protein_coding	563.149	0.230525	0.0964098	2.3911	0.0167982	0.124146
ENSG00000163535	SGO2	protein_coding	1711.86	-0.235412	0.0984823	-2.3904	0.0168301	0.124308
ENSG00000155097	ATP6V1C1	protein_coding	1296.57	0.1775	0.0742699	2.38993	0.0168517	0.124325
ENSG00000185009	AP3M1	protein_coding	2047.54	0.151034	0.0631964	2.38992	0.0168522	0.124325
ENSG00000060339	CCAR1	protein_coding	1904.88	-0.174338	0.0729554	-2.38966	0.0168641	0.124331
ENSG00000106780	MEGF9	protein_coding	296.275	0.301514	0.126185	2.38946	0.0168729	0.124331
ENSG00000134287	ARF3	protein_coding	3343.09	0.138383	0.0579354	2.38857	0.0169141	0.124561
ENSG00000165244	ZNF367	protein_coding	412.418	0.271118	0.113526	2.38816	0.0169332	0.124628
ENSG00000132286	TIMM10B	protein_coding	629.719	0.216649	0.0908081	2.38578	0.0170427	0.125361
ENSG00000232111	AC073488.1	processed_pseudogene	61.9267	-0.642361	0.269365	-2.38472	0.0170919	0.125649
ENSG00000140280	LYSMD2	protein_coding	187.154	0.38288	0.160639	2.38349	0.0171495	0.125998
ENSG00000141568	FOXK2	protein_coding	2288.15	0.146494	0.0614876	2.3825	0.0171954	0.126261
ENSG00000140044	JDP2	protein_coding	131.378	0.426465	0.179042	2.38193	0.0172224	0.126326
ENSG00000185730	ZNF696	protein_coding	200.077	-0.353536	0.148427	-2.38188	0.0172244	0.126326
ENSG00000109586	GALNT7	protein_coding	2483.99	0.180195	0.0756871	2.3808	0.0172753	0.126581
ENSG00000140265	ZSCAN29	protein_coding	562.768	-0.218748	0.0918838	-2.38071	0.0172795	0.126581
ENSG00000142235	LMTK3	protein_coding	349.231	0.2687	0.112924	2.37948	0.0173371	0.126929
ENSG00000136238	RAC1	protein_coding	6847.04	0.132643	0.0557517	2.37917	0.0173517	0.126961
ENSG00000115084	SLC35F5	protein_coding	1713.29	0.211309	0.0888525	2.3782	0.0173973	0.127221
ENSG00000142669	SH3BGRL3	protein_coding	2574.98	0.156812	0.0659553	2.37755	0.0174279	0.12737
ENSG00000140534	TICRR	protein_coding	665.494	-0.214903	0.0904328	-2.37638	0.0174834	0.127701
ENSG00000197712	FAM114A1	protein_coding	656.919	0.219842	0.0925554	2.37525	0.0175373	0.127911
ENSG00000113569	NUP155	protein_coding	1772.35	0.152607	0.0642521	2.37513	0.0175427	0.127911
ENSG00000007520	TSR3	protein_coding	810.765	0.259034	0.109061	2.37513	0.0175428	0.127911
ENSG00000226562	CYP4F26P	lncRNA	15.1061	1.22527	0.516113	2.37403	0.0175952	NA
ENSG00000100852	ARHGAP5	protein_coding	777.931	0.199547	0.0840682	2.37363	0.0176143	0.128358
ENSG00000151240	DIP2C	protein_coding	580.668	0.216295	0.0911427	2.37314	0.0176374	0.128421
ENSG00000239264	TXNDC5	protein_coding	79.7136	0.659205	0.277817	2.3728	0.0176536	0.128421
ENSG00000006047	YBX2	protein_coding	1506.12	0.180376	0.0760181	2.3728	0.0176538	0.128421
ENSG00000164695	CHMP4C	protein_coding	126.136	0.445238	0.187667	2.37249	0.0176687	0.128455
ENSG00000146223	RPL7L1	protein_coding	3384.15	-0.146297	0.0617128	-2.37062	0.0177584	0.129032
ENSG00000055070	SZRD1	protein_coding	3180.32	0.148193	0.0625326	2.36986	0.0177948	0.129221
ENSG00000135763	URB2	protein_coding	692.011	-0.210539	0.0888741	-2.36896	0.0178384	0.129279
ENSG00000197226	TBC1D9B	protein_coding	3361.29	0.155122	0.0654817	2.36894	0.0178391	0.129279
ENSG00000163053	SLC16A14	protein_coding	201.348	-0.347216	0.146574	-2.36888	0.0178421	0.129279
ENSG00000185585	OLFML2A	protein_coding	1663.91	0.187832	0.0792928	2.36884	0.0178441	0.129279
ENSG00000156675	RAB11FIP1	protein_coding	141.067	-0.413253	0.174551	-2.36751	0.0179081	0.129668
ENSG00000119917	IFIT3	protein_coding	107.8	0.462143	0.195235	2.36711	0.0179276	0.129733
ENSG00000250462	LRRC37BP1	transcribed_unprocessed_pseudogene	148.43	-0.394283	0.166582	-2.3669	0.0179379	0.129733
ENSG00000110931	CAMKK2	protein_coding	1137.49	0.170774	0.072163	2.36651	0.0179568	0.129795
ENSG00000006607	FARP2	protein_coding	1340.09	0.167434	0.0707896	2.36524	0.0180186	0.130094
ENSG00000008283	CYB561	protein_coding	579.605	-0.233188	0.0985899	-2.36523	0.0180189	0.130094
ENSG00000249456	AL731577.2	lncRNA	14.2982	1.37299	0.580755	2.36415	0.0180717	NA
ENSG00000132953	XPO4	protein_coding	844.531	0.201337	0.085183	2.36358	0.0180993	0.130599
ENSG00000136270	TBRG4	protein_coding	2049.11	-0.156432	0.0661911	-2.36335	0.0181108	0.130606
ENSG00000100575	TIMM9	protein_coding	283.55	-0.288361	0.122095	-2.36177	0.0181879	0.13107
ENSG00000119285	HEATR1	protein_coding	2418.89	-0.145364	0.061553	-2.3616	0.0181961	0.13107
ENSG00000116833	NR5A2	protein_coding	124.435	-0.438936	0.185923	-2.36084	0.0182334	0.131263
ENSG00000258429	PDF	protein_coding	122.103	0.506547	0.214602	2.36039	0.0182555	0.131347
ENSG00000108604	SMARCD2	protein_coding	1074.88	0.175587	0.0743975	2.36012	0.018269	0.131368
ENSG00000185515	BRCC3	protein_coding	620.127	-0.233842	0.099134	-2.35885	0.0183316	0.131743
ENSG00000107521	HPS1	protein_coding	1128.57	0.185375	0.0786076	2.35824	0.018362	0.131886
ENSG00000134313	KIDINS220	protein_coding	1511.3	0.168069	0.0713227	2.35646	0.0184503	0.132444
ENSG00000059377	TBXAS1	protein_coding	78.8197	0.533492	0.22643	2.3561	0.018468	0.132495
ENSG00000162909	CAPN2	protein_coding	8001.84	0.117728	0.0499767	2.35567	0.0184896	0.132574
ENSG00000213585	VDAC1	protein_coding	6571.13	0.112764	0.0478821	2.35504	0.0185207	0.132671
ENSG00000184402	SS18L1	protein_coding	531.378	0.238728	0.101372	2.35497	0.0185244	0.132671
ENSG00000080819	CPOX	protein_coding	374.918	-0.328947	0.139707	-2.35455	0.0185453	0.132684
ENSG00000102781	KATNAL1	protein_coding	689.324	0.234275	0.0995022	2.35447	0.0185491	0.132684
ENSG00000125703	ATG4C	protein_coding	181.602	-0.3708	0.1575	-2.35429	0.018558	0.132684
ENSG00000127564	PKMYT1	protein_coding	1293.07	-0.167313	0.0710821	-2.3538	0.0185824	0.132783
ENSG00000137054	POLR1E	protein_coding	1274.09	-0.167237	0.071066	-2.35327	0.0186093	0.132852
ENSG00000100916	BRMS1L	protein_coding	144.585	0.412607	0.17534	2.35319	0.0186133	0.132852
ENSG00000187792	ZNF70	protein_coding	78.2981	-0.534756	0.227268	-2.35297	0.0186239	0.132852
ENSG00000157764	BRAF	protein_coding	526.224	-0.235612	0.100166	-2.35222	0.018662	0.133048
ENSG00000203880	PCMTD2	protein_coding	580.307	-0.247561	0.105355	-2.34978	0.0187845	0.133844
ENSG00000144711	IQSEC1	protein_coding	761.325	-0.19887	0.0846411	-2.34957	0.0187951	0.133844
ENSG00000047249	ATP6V1H	protein_coding	821.763	0.198884	0.0846594	2.34923	0.0188123	0.13389
ENSG00000074657	ZNF532	protein_coding	1297.9	0.165735	0.0705559	2.34898	0.0188247	0.133903
ENSG00000152492	CCDC50	protein_coding	1728.25	-0.17829	0.0759418	-2.34772	0.0188887	0.134281
ENSG00000166920	C15orf48	protein_coding	192.925	0.36754	0.156623	2.34666	0.0189426	0.134588
ENSG00000154269	ENPP3	protein_coding	2.5006	3.75084	1.59842	2.3466	0.0189457	NA
ENSG00000136490	LIMD2	protein_coding	237.1	0.31564	0.134526	2.34632	0.01896	0.134635
ENSG00000132793	LPIN3	protein_coding	448.432	0.242762	0.103484	2.3459	0.0189815	0.134711
ENSG00000177606	JUN	protein_coding	1927.68	0.162887	0.0694495	2.34541	0.0190063	0.134811
ENSG00000070444	MNT	protein_coding	579.662	0.219297	0.0935159	2.34502	0.0190259	0.134874
ENSG00000182899	RPL35A	protein_coding	3996.85	-0.142459	0.0607556	-2.34478	0.0190383	0.134885
ENSG00000067715	SYT1	protein_coding	840.365	0.205557	0.0876801	2.34439	0.019058	0.134887
ENSG00000069424	KCNAB2	protein_coding	414.839	0.266593	0.113717	2.34435	0.0190601	0.134887
ENSG00000006451	RALA	protein_coding	974.69	-0.181303	0.0773506	-2.34392	0.0190825	0.134932
ENSG00000132109	TRIM21	protein_coding	427.008	-0.24315	0.103742	-2.34381	0.019088	0.134932
ENSG00000198060	MARCHF5	protein_coding	1081.49	-0.200048	0.085366	-2.34342	0.019108	0.134997
ENSG00000167992	VWCE	protein_coding	5.9025	-2.23843	0.955248	-2.3433	0.0191139	NA
ENSG00000118900	UBN1	protein_coding	2110.34	0.145742	0.0622075	2.34284	0.0191377	0.135059
ENSG00000025039	RRAGD	protein_coding	368.443	0.26579	0.113454	2.34271	0.0191445	0.135059
ENSG00000164236	ANKRD33B	protein_coding	212.081	0.332078	0.141755	2.34261	0.0191492	0.135059
ENSG00000153130	SCOC	protein_coding	616.751	-0.811861	0.346619	-2.34223	0.0191689	0.135122
ENSG00000132170	PPARG	protein_coding	877.126	0.181643	0.0775641	2.34185	0.0191886	0.135185
ENSG00000072364	AFF4	protein_coding	3261.8	0.153501	0.0655532	2.34163	0.0191996	0.135186
ENSG00000136997	MYC	protein_coding	925.442	-0.194386	0.0830475	-2.34066	0.0192496	0.135462
ENSG00000154642	C21orf91	protein_coding	184.656	-0.429738	0.183719	-2.33911	0.0193298	0.135949
ENSG00000113597	TRAPPC13	protein_coding	363.287	-0.270356	0.115597	-2.33877	0.0193473	0.135982
ENSG00000111640	GAPDH	protein_coding	26524.1	-0.152258	0.0651071	-2.33857	0.0193575	0.135982
ENSG00000180488	MIGA1	protein_coding	500.819	0.279586	0.119563	2.33839	0.0193669	0.135982
ENSG00000124098	FAM210B	protein_coding	356.644	0.272477	0.116541	2.33803	0.0193855	0.136035
ENSG00000114554	PLXNA1	protein_coding	2218.21	0.178787	0.0764828	2.33761	0.0194073	0.136112
ENSG00000089351	GRAMD1A	protein_coding	928.288	0.195293	0.0836872	2.3336	0.0196165	0.137502
ENSG00000164896	FASTK	protein_coding	998.466	0.194531	0.0833764	2.33317	0.0196395	0.137586
ENSG00000225830	ERCC6	protein_coding	330.387	0.281968	0.120912	2.33201	0.0197001	0.137934
ENSG00000135164	DMTF1	protein_coding	1130.04	-0.166495	0.0715059	-2.32841	0.0198906	0.139189
ENSG00000092964	DPYSL2	protein_coding	1113.37	0.16692	0.0717258	2.32719	0.019955	0.139562
ENSG00000144597	EAF1	protein_coding	347.74	0.266865	0.114714	2.32635	0.0200001	0.1398
ENSG00000106344	RBM28	protein_coding	1076.06	-0.173993	0.074804	-2.32598	0.0200196	0.139858
ENSG00000280385	AP000648.4	TEC	128.127	-0.432678	0.186157	-2.32426	0.0201113	0.14042
ENSG00000133943	DGLUCY	protein_coding	267.441	0.300133	0.129155	2.32383	0.0201348	0.140506
ENSG00000184489	PTP4A3	protein_coding	354.26	-0.277115	0.119276	-2.3233	0.0201629	0.140621
ENSG00000187624	C17orf97	protein_coding	26.853	-0.958033	0.412377	-2.3232	0.0201685	NA
ENSG00000143157	POGK	protein_coding	1789.88	-0.1465	0.0630665	-2.32295	0.020182	0.140621
ENSG00000105255	FSD1	protein_coding	263.663	-0.316376	0.136199	-2.32289	0.0201851	0.140621
ENSG00000165304	MELK	protein_coding	2412.46	-0.136388	0.058738	-2.32197	0.0202343	0.140886
ENSG00000166348	USP54	protein_coding	485.558	-0.227277	0.0978908	-2.32174	0.020247	0.140896
ENSG00000237441	RGL2	protein_coding	1086.73	-0.171654	0.0739504	-2.3212	0.020276	0.141019
ENSG00000124198	ARFGEF2	protein_coding	1636.46	0.158623	0.0683599	2.32041	0.0203189	0.141239
ENSG00000056586	RC3H2	protein_coding	1419.02	0.196357	0.0846593	2.31937	0.0203749	0.141549
ENSG00000169504	CLIC4	protein_coding	3269.85	0.191534	0.0826158	2.31837	0.0204292	0.141848
ENSG00000186687	LYRM7	protein_coding	514.036	0.274162	0.118335	2.31682	0.0205133	0.142275
ENSG00000129911	KLF16	protein_coding	1187.06	0.189947	0.081986	2.31682	0.0205134	0.142275
ENSG00000186501	TMEM222	protein_coding	622.685	0.226973	0.0979875	2.31635	0.0205391	0.1423
ENSG00000130560	UBAC1	protein_coding	672.504	0.227449	0.0981932	2.31634	0.0205397	0.1423
ENSG00000107742	SPOCK2	protein_coding	93.5991	-0.477349	0.206186	-2.31514	0.0206054	0.142675
ENSG00000105464	GRIN2D	protein_coding	509.127	0.248332	0.107299	2.31438	0.0206468	0.142883
ENSG00000205578	POM121B	unprocessed_pseudogene	20.1086	1.0938	0.472618	2.31434	0.0206492	NA
ENSG00000239857	GET4	protein_coding	202.917	0.404538	0.174838	2.31379	0.0206791	0.14295
ENSG00000123600	METTL8	protein_coding	456.691	-0.23611	0.102046	-2.31375	0.0206812	0.14295
ENSG00000100504	PYGL	protein_coding	743.604	-0.232082	0.100313	-2.31358	0.0206907	0.14295
ENSG00000153094	BCL2L11	protein_coding	296.704	0.282788	0.122245	2.31329	0.0207067	0.142981
ENSG00000169100	SLC25A6	protein_coding	2656.18	0.15375	0.0664727	2.31297	0.0207241	0.143022
ENSG00000230606	AC092683.1	lncRNA	16.1798	1.16141	0.502165	2.31281	0.0207333	NA
ENSG00000135919	SERPINE2	protein_coding	40.263	-0.740688	0.320362	-2.31204	0.0207757	0.1433
ENSG00000197579	TOPORS	protein_coding	738.809	0.208514	0.0902495	2.31042	0.020865	0.143836
ENSG00000117614	SYF2	protein_coding	364.58	-0.270641	0.117164	-2.30992	0.0208924	0.143946
ENSG00000171988	JMJD1C	protein_coding	1995.42	0.149471	0.0647168	2.30961	0.0209096	0.143951
ENSG00000158769	F11R	protein_coding	540.475	0.223341	0.0967057	2.30949	0.0209162	0.143951
ENSG00000226742	HSBP1L1	protein_coding	351.69	0.259351	0.112366	2.30809	0.0209942	0.144409
ENSG00000117479	SLC19A2	protein_coding	349.526	-0.270836	0.117375	-2.30744	0.0210303	0.144577
ENSG00000071539	TRIP13	protein_coding	1233.28	-0.16588	0.0718973	-2.30718	0.021045	0.144599
ENSG00000155363	MOV10	protein_coding	1192.17	0.168758	0.0731768	2.30617	0.0211012	0.144857
ENSG00000237004	ZNRF2P1	transcribed_processed_pseudogene	144.086	0.436199	0.189151	2.30609	0.0211057	0.144857
ENSG00000174738	NR1D2	protein_coding	335.105	0.294645	0.127798	2.30556	0.0211354	0.144981
ENSG00000221823	PPP3R1	protein_coding	834.409	-0.211695	0.0918374	-2.30511	0.0211605	0.145074
ENSG00000196227	FAM217B	protein_coding	466.104	0.233779	0.101435	2.30472	0.0211825	0.145145
ENSG00000135932	CAB39	protein_coding	1554.81	0.17366	0.0753612	2.30437	0.0212019	0.145199
ENSG00000204228	HSD17B8	protein_coding	95.836	-0.546666	0.237257	-2.30411	0.0212166	0.14522
ENSG00000078808	SDF4	protein_coding	4130.14	0.138876	0.060286	2.30362	0.021244	0.14523
ENSG00000132623	ANKEF1	protein_coding	253.702	0.30541	0.132583	2.30354	0.0212487	0.14523
ENSG00000160216	AGPAT3	protein_coding	992.031	0.179586	0.0779635	2.30346	0.0212529	0.14523
ENSG00000120549	KIAA1217	protein_coding	226.304	0.321228	0.139488	2.30292	0.0212834	0.145359
ENSG00000172717	FAM71D	protein_coding	94.8892	-0.509215	0.221189	-2.30217	0.0213256	0.145568
ENSG00000066651	TRMT11	protein_coding	454.671	-0.258472	0.112323	-2.30116	0.0213826	0.145878
ENSG00000159202	UBE2Z	protein_coding	3977.95	0.130129	0.0565563	2.30088	0.0213983	0.145899
ENSG00000184307	ZDHHC23	protein_coding	404.391	-0.243205	0.105722	-2.30041	0.0214251	0.145899
ENSG00000197093	GAL3ST4	protein_coding	10.0541	-1.66601	0.724266	-2.30028	0.0214324	NA
ENSG00000160948	VPS28	protein_coding	940.979	0.180058	0.0782805	2.30017	0.0214387	0.145899
ENSG00000175792	RUVBL1	protein_coding	2621.95	-0.146235	0.063583	-2.29991	0.0214534	0.145899
ENSG00000198435	NRARP	protein_coding	485.058	0.254578	0.110709	2.29952	0.0214752	0.145899
ENSG00000241839	PLEKHO2	protein_coding	199.472	-0.342245	0.148837	-2.29946	0.0214789	0.145899
ENSG00000173267	SNCG	protein_coding	79.5243	0.522048	0.227032	2.29945	0.0214796	0.145899
ENSG00000123143	PKN1	protein_coding	2586.27	0.157501	0.0684982	2.29935	0.021485	0.145899
ENSG00000165891	E2F7	protein_coding	628.864	0.219417	0.0954299	2.29925	0.0214908	0.145899
ENSG00000144115	THNSL2	protein_coding	318.939	-0.2856	0.124233	-2.29891	0.0215099	0.14595
ENSG00000235609	AF127577.4	lncRNA	29.5767	-0.868647	0.377862	-2.29885	0.0215136	NA
ENSG00000100219	XBP1	protein_coding	809.717	-0.194939	0.0848047	-2.29869	0.0215228	0.145958
ENSG00000124209	RAB22A	protein_coding	918.521	0.1816	0.0790273	2.29794	0.0215652	0.146155
ENSG00000140406	TLNRD1	protein_coding	754.148	0.198204	0.0862596	2.29776	0.0215752	0.146155
ENSG00000166225	FRS2	protein_coding	484.453	0.253569	0.110502	2.2947	0.0217505	0.147263
ENSG00000164953	TMEM67	protein_coding	235.765	-0.344333	0.150073	-2.29443	0.0217658	0.147287
ENSG00000127838	PNKD	protein_coding	455.699	-0.256379	0.111764	-2.29394	0.0217941	0.14739
ENSG00000166402	TUB	protein_coding	472.792	0.225896	0.0984831	2.29376	0.0218045	0.14739
ENSG00000065911	MTHFD2	protein_coding	3363.65	0.136528	0.0595326	2.29333	0.0218288	0.147474
ENSG00000126351	THRA	protein_coding	544.942	0.217417	0.0948187	2.29298	0.0218494	0.147534
ENSG00000204463	BAG6	protein_coding	6607.21	0.134068	0.0584961	2.29192	0.0219105	0.147866
ENSG00000101132	PFDN4	protein_coding	452.131	-0.245527	0.107193	-2.29051	0.0219919	0.148335
ENSG00000130779	CLIP1	protein_coding	3019.77	0.138922	0.0606598	2.29018	0.022011	0.148384
ENSG00000015532	XYLT2	protein_coding	780.206	0.188502	0.082325	2.28973	0.0220371	0.14848
ENSG00000186260	MRTFB	protein_coding	2609.44	-0.129192	0.0564801	-2.28739	0.0221732	0.149317
ENSG00000054793	ATP9A	protein_coding	633.546	-0.219425	0.0959376	-2.28717	0.0221861	0.149323
ENSG00000129245	FXR2	protein_coding	1120	0.173401	0.0758335	2.2866	0.0222192	0.149466
ENSG00000275832	ARHGAP23	protein_coding	265.597	0.353869	0.154795	2.28605	0.0222511	0.1496
ENSG00000233057	EEF1A1P14	processed_pseudogene	11.2025	-1.51394	0.662252	-2.28605	0.0222515	NA
ENSG00000232241	DYNLT3P1	processed_pseudogene	1.63718	-4.1249	1.80466	-2.28569	0.0222723	NA
ENSG00000176142	TMEM39A	protein_coding	466.147	-0.23555	0.103073	-2.28528	0.0222961	0.149822
ENSG00000111670	GNPTAB	protein_coding	1582.5	-0.147332	0.0644918	-2.28451	0.0223415	0.149957
ENSG00000170190	SLC16A5	protein_coding	451.746	0.239916	0.105023	2.28441	0.0223472	0.149957
ENSG00000143183	TMCO1	protein_coding	1278.96	0.159842	0.0699731	2.28433	0.0223522	0.149957
ENSG00000117593	DARS2	protein_coding	1209.23	-0.169933	0.074421	-2.2834	0.0224068	0.150243
ENSG00000125977	EIF2S2	protein_coding	4188.15	0.135226	0.0592299	2.28308	0.0224259	0.150284
ENSG00000108813	DLX4	protein_coding	241.111	-0.300214	0.131517	-2.28271	0.0224473	0.150284
ENSG00000136153	LMO7	protein_coding	284.043	-0.297332	0.130255	-2.28268	0.022449	0.150284
ENSG00000203875	SNHG5	lncRNA	912.525	-0.182468	0.0799535	-2.28218	0.0224788	0.150404
ENSG00000120738	EGR1	protein_coding	305.707	0.277102	0.121488	2.2809	0.0225545	0.150756
ENSG00000055917	PUM2	protein_coding	2087.97	0.190984	0.0837327	2.28088	0.0225556	0.150756
ENSG00000025293	PHF20	protein_coding	1380.14	0.152641	0.0669378	2.28034	0.0225876	0.150871
ENSG00000214654	B3GNT10	protein_coding	35.4581	-0.763427	0.33481	-2.28018	0.0225969	0.150871
ENSG00000106009	BRAT1	protein_coding	1588.35	0.154645	0.0678981	2.27761	0.02275	0.151812
ENSG00000175877	TMEM270	protein_coding	1.64039	-4.12725	1.81252	-2.27708	0.0227812	NA
ENSG00000206168	Z69890.1	processed_pseudogene	3.42537	-3.1558	1.38672	-2.27573	0.0228621	NA
ENSG00000163902	RPN1	protein_coding	5768.86	0.117361	0.0515754	2.27552	0.0228746	0.152562
ENSG00000248213	CICP16	processed_pseudogene	1.62027	-4.11301	1.8078	-2.27515	0.022897	NA
ENSG00000123473	STIL	protein_coding	1331.56	-0.157297	0.0691478	-2.2748	0.0229179	0.152699
ENSG00000198589	LRBA	protein_coding	1114.91	0.165272	0.0726543	2.27477	0.0229195	0.152699
ENSG00000166747	AP1G1	protein_coding	2034.2	0.14459	0.0635766	2.27427	0.02295	0.152821
ENSG00000182199	SHMT2	protein_coding	1859.79	-0.147875	0.0650289	-2.27399	0.0229666	0.15285
ENSG00000109805	NCAPG	protein_coding	1207.78	-0.169374	0.0744931	-2.27369	0.0229846	0.152889
ENSG00000124486	USP9X	protein_coding	2512.59	0.132768	0.0584083	2.2731	0.0230201	0.153044
ENSG00000065883	CDK13	protein_coding	1337.6	0.157347	0.0692375	2.27257	0.0230519	0.153124
ENSG00000154813	DPH3	protein_coding	491.065	0.232739	0.102416	2.27249	0.0230566	0.153124
ENSG00000070540	WIPI1	protein_coding	175.404	0.381768	0.168084	2.27129	0.0231293	0.153524
ENSG00000165813	CCDC186	protein_coding	446.017	0.288207	0.12694	2.27042	0.0231819	0.153792
ENSG00000143933	CALM2	protein_coding	6427.23	-0.114121	0.0502935	-2.26911	0.0232618	0.15424
ENSG00000143320	CRABP2	protein_coding	6285.22	0.139578	0.0615309	2.26842	0.0233035	0.154435
ENSG00000130758	MAP3K10	protein_coding	4038.17	0.141805	0.0625299	2.2678	0.0233417	0.154606
ENSG00000263307	AC007216.4	lncRNA	2.37929	3.6692	1.61831	2.26731	0.0233716	NA
ENSG00000106635	BCL7B	protein_coding	962.356	-0.1777	0.0783782	-2.26721	0.0233775	0.154699
ENSG00000172780	RAB43	protein_coding	68.6219	0.56335	0.248503	2.26697	0.0233919	0.154699
ENSG00000169188	APEX2	protein_coding	934.689	-0.211001	0.0930768	-2.26696	0.0233928	0.154699
ENSG00000164687	FABP5	protein_coding	370.434	-0.252992	0.111657	-2.26579	0.0234643	0.15509
ENSG00000164118	CEP44	protein_coding	194.341	-0.384157	0.169574	-2.26542	0.0234866	0.155156
ENSG00000078070	MCCC1	protein_coding	451.311	0.237064	0.104689	2.26447	0.0235455	0.155462
ENSG00000204120	GIGYF2	protein_coding	1803.83	0.15055	0.0665003	2.26389	0.0235807	0.155477
ENSG00000167202	TBC1D2B	protein_coding	1242.72	0.165839	0.0732561	2.26383	0.0235847	0.155477
ENSG00000204568	MRPS18B	protein_coding	946.236	-0.188775	0.0833879	-2.26382	0.023585	0.155477
ENSG00000164615	CAMLG	protein_coding	417.268	-0.251443	0.111101	-2.26319	0.0236239	0.155652
ENSG00000225614	ZNF469	protein_coding	212.09	0.330716	0.146155	2.26277	0.0236496	0.155739
ENSG00000171811	CFAP46	protein_coding	34.897	-0.776787	0.343499	-2.26139	0.0237349	0.156219
ENSG00000101966	XIAP	protein_coding	1846.34	-0.208066	0.0920624	-2.26005	0.0238182	0.156667
ENSG00000167363	FN3K	protein_coding	277.272	0.296067	0.13101	2.25989	0.0238282	0.156667
ENSG00000235582	AL365258.2	processed_pseudogene	2.39684	3.66799	1.62315	2.2598	0.0238339	NA
ENSG00000168000	BSCL2	protein_coding	33.1697	-0.819989	0.363063	-2.25853	0.0239128	NA
ENSG00000277494	GPIHBP1	protein_coding	48.4311	0.648214	0.287182	2.25716	0.0239982	0.157702
ENSG00000072121	ZFYVE26	protein_coding	447.239	0.235708	0.104438	2.25692	0.0240129	0.157716
ENSG00000204054	LINC00963	lncRNA	322.706	0.268054	0.118797	2.2564	0.0240453	0.157846
ENSG00000005469	CROT	protein_coding	296.268	0.275169	0.121974	2.25595	0.0240735	0.157948
ENSG00000121964	GTDC1	protein_coding	190.102	-0.337166	0.149495	-2.25537	0.0241098	0.158104
ENSG00000213214	ARHGEF35	protein_coding	150.345	0.415004	0.184079	2.25449	0.0241654	0.158385
ENSG00000109323	MANBA	protein_coding	272.909	0.296748	0.131679	2.25357	0.0242234	0.158683
ENSG00000079385	CEACAM1	protein_coding	8.09275	-1.70413	0.756464	-2.25276	0.0242742	NA
ENSG00000150995	ITPR1	protein_coding	546.194	0.253484	0.112533	2.25253	0.0242886	0.158878
ENSG00000139318	DUSP6	protein_coding	219.644	-0.32357	0.143662	-2.25231	0.0243029	0.158878
ENSG00000128626	MRPS12	protein_coding	2563.76	-0.163263	0.0724897	-2.25223	0.024308	0.158878
ENSG00000177432	NAP1L5	protein_coding	48.3269	-0.661414	0.293684	-2.25213	0.0243143	0.158878
ENSG00000204839	MROH6	protein_coding	147.369	0.449577	0.199627	2.25209	0.0243168	0.158878
ENSG00000179335	CLK3	protein_coding	852.496	0.18301	0.0812867	2.25142	0.0243592	0.159072
ENSG00000138760	SCARB2	protein_coding	1778.13	-0.147494	0.0655376	-2.25053	0.0244155	0.159302
ENSG00000136045	PWP1	protein_coding	1507.15	-0.168705	0.0749648	-2.25046	0.0244198	0.159302
ENSG00000144426	NBEAL1	protein_coding	407.191	0.247682	0.110092	2.24977	0.0244636	0.159504
ENSG00000103148	NPRL3	protein_coding	1301.48	-0.175608	0.078064	-2.24954	0.0244783	0.159517
ENSG00000125520	SLC2A4RG	protein_coding	1904.14	0.162784	0.0723886	2.24875	0.0245287	0.159762
ENSG00000196218	RYR1	protein_coding	658.455	0.207613	0.0923686	2.24766	0.0245979	0.160129
ENSG00000137812	KNL1	protein_coding	1827.28	-0.167016	0.0743199	-2.24726	0.0246236	0.160214
ENSG00000168447	SCNN1B	protein_coding	30.5832	0.847909	0.37757	2.2457	0.0247232	NA
ENSG00000048991	R3HDM1	protein_coding	1841.72	0.143409	0.0638812	2.24493	0.0247726	0.161099
ENSG00000145912	NHP2	protein_coding	1143.46	-0.16221	0.0723045	-2.24343	0.0248689	0.161641
ENSG00000174231	PRPF8	protein_coding	8967.67	0.128596	0.0573414	2.24265	0.0249196	0.161887
ENSG00000115468	EFHD1	protein_coding	400.773	0.249565	0.111292	2.24244	0.0249332	0.161891
ENSG00000116209	TMEM59	protein_coding	1005.02	0.166314	0.07418	2.24204	0.024959	0.161974
ENSG00000204576	PRR3	protein_coding	387.687	-0.242372	0.108125	-2.24159	0.0249878	0.162077
ENSG00000235720	GABPAP	processed_pseudogene	1.69432	-4.16591	1.85918	-2.24072	0.025044	NA
ENSG00000106477	CEP41	protein_coding	273.532	0.282161	0.125943	2.2404	0.0250653	0.162494
ENSG00000178074	C2orf69	protein_coding	578.63	-0.512817	0.228916	-2.2402	0.025078	0.162494
ENSG00000101654	RNMT	protein_coding	647.83	-0.198738	0.0887649	-2.23893	0.0251606	0.162945
ENSG00000127947	PTPN12	protein_coding	2095.6	-0.170987	0.0763796	-2.23865	0.0251789	0.162979
ENSG00000100075	SLC25A1	protein_coding	1542.82	0.164446	0.0734719	2.23821	0.0252072	0.16298
ENSG00000087266	SH3BP2	protein_coding	1065.01	0.165339	0.0738754	2.23807	0.0252162	0.16298
ENSG00000170776	AKAP13	protein_coding	2764.57	0.146875	0.0656265	2.23805	0.0252181	0.16298
ENSG00000198551	ZNF627	protein_coding	226.153	-0.323137	0.144415	-2.23755	0.0252501	0.16305
ENSG00000104853	CLPTM1	protein_coding	1896.78	0.165794	0.0740988	2.23748	0.0252551	0.16305
ENSG00000155330	C16orf87	protein_coding	185.837	0.382205	0.170857	2.23699	0.0252868	0.163171
ENSG00000168564	CDKN2AIP	protein_coding	716.502	0.210042	0.0939104	2.23662	0.0253111	0.163244
ENSG00000169446	MMGT1	protein_coding	1285.55	0.182901	0.0817943	2.23611	0.0253446	0.163375
ENSG00000162337	LRP5	protein_coding	5443.07	0.145348	0.0650218	2.23538	0.0253926	0.163601
ENSG00000107372	ZFAND5	protein_coding	2567.38	0.139533	0.0624329	2.23492	0.0254226	0.163709
ENSG00000165506	DNAAF2	protein_coding	218.603	-0.323888	0.14496	-2.23432	0.0254619	0.163878
ENSG00000198853	RUSC2	protein_coding	887.017	0.184521	0.0826062	2.23374	0.0254999	0.163902
ENSG00000176046	NUPR1	protein_coding	163.324	0.365328	0.163561	2.23359	0.0255099	0.163902
ENSG00000197705	KLHL14	protein_coding	612.336	0.206679	0.0925345	2.23353	0.0255138	0.163902
ENSG00000110090	CPT1A	protein_coding	3773.77	0.11984	0.0536608	2.23328	0.0255306	0.163902
ENSG00000169018	FEM1B	protein_coding	1013.37	-0.20415	0.091413	-2.23327	0.0255311	0.163902
ENSG00000115128	SF3B6	protein_coding	1448.99	-0.15237	0.06824	-2.23285	0.0255589	0.163975
ENSG00000251322	SHANK3	protein_coding	374.959	0.244789	0.109638	2.2327	0.0255687	0.163975
ENSG00000109321	AREG	protein_coding	191.328	0.334087	0.149795	2.2303	0.0257276	0.164879
ENSG00000137815	RTF1	protein_coding	1491.35	0.149102	0.0668566	2.23017	0.025736	0.164879
ENSG00000166847	DCTN5	protein_coding	1666.03	-0.153385	0.0687883	-2.22981	0.0257601	0.164949
ENSG00000133275	CSNK1G2	protein_coding	1282.83	-0.171457	0.076913	-2.22923	0.0257988	0.165038
ENSG00000100485	SOS2	protein_coding	565.526	-0.214607	0.0962706	-2.2292	0.0258004	0.165038
ENSG00000178188	SH2B1	protein_coding	875.775	-0.177158	0.0794867	-2.22877	0.0258291	0.165138
ENSG00000090615	GOLGA3	protein_coding	1522.91	-0.148716	0.0667379	-2.22836	0.0258566	0.165229
ENSG00000137656	BUD13	protein_coding	557.738	-0.212782	0.0955027	-2.22802	0.0258789	0.16528
ENSG00000165757	JCAD	protein_coding	2466.93	-0.131662	0.0590985	-2.22784	0.025891	0.16528
ENSG00000162928	PEX13	protein_coding	588.842	0.245662	0.110329	2.22664	0.0259714	0.165708
ENSG00000125998	FAM83C	protein_coding	1.53356	4.0959	1.83982	2.22626	0.025997	NA
[truncated: 601 more rows]
