# Supplementary material for: MYEOV overexpression induced by demethylation of its promoter contributes to pancreatic cancer progression via activation of the folate cycle/c-Myc/mTORC1 pathway
Source: BMC Cancer. 2023 Jan 25;23:85. doi: 10.1186/s12885-022-10433-6 (PMC9875418; doi:10.1186/s12885-022-10433-6)
Supplement: Supplementary file 10 — Additional file 10. [file 12885_2022_10433_MOESM10_ESM.xls]

## Sheet: Sheet1
Table S6. Correlation of mRNA expression between MYEOV and folate cycle gene sets, CASTOR2, and MXD4 in specimens of seven cancer types.
		PAAD		BLCA		COAD		KIRC		LUAD		READ		STAD
gene_name	RNA-Seq	Rho	p.value	Rho	p.value	Rho	p.value	Rho	p.value	Rho	p.value	Rho	p.value	Rho	p.value
MTHFD1	Down	0.4805	1.3e-11	0.159	0.0013	0.1435	0.0021	-0.2689	3.7e-10	0.0268	0.5446	-0.0118	0.8803	0.1735	0.0007
MTHFD2	Down	0.1784	0.0175	0.1196	0.0156	0.1007	0.0316	0.2392	2.8e-08	0.3111	5.6e-13	0.2035	0.0085	0.1532	0.0029
MTHFD1L	Down	0.2066	0.0058	0.3439	9.1e-13	0.1167	0.0127	0.296	4.5e-12	0.1635	0.0002	0.2637	0.0006	0.2881	1.3e-08
MTHFD2L	n.s.	-0.0904	0.2316	-0.1931	8.7e-05	-0.1464	0.0017	-0.1023	0.0185	-0.0709	0.1089	0.0238	0.7604	0.0527	0.3092
SHMT1	n.s.	0.0808	0.2852	-0.1875	0.0001	0.1366	0.0035	-0.1664	0.0001	-0.1679	0.0001	0.1343	0.0844	0.0197	0.7034
SHMT2	n.s.	0.2618	0.0004	0.2092	2.1e-05	0.273	3.6e-09	0.0931	0.0321	0.22	4.8e-07	0.2655	0.0005	0.1686	0.001
CASTOR2	Up	-0.2141	0.0042	0.0182	0.7145	-0.0573	0.2216	0.0041	0.9242	0.1215	0.0059	0.0165	0.8331	-0.2249	1.1e-05
MXD4	Up	-0.2195	0.0033	-0.0367	0.4597	0.0824	0.0788	0.0106	0.807	-0.1205	0.0063	0.0804	0.3034	-0.1579	0.0022
Down: decreased in MYEOV siRNA-treated SUIT2 cell line
Up: increased in MYEOV siRNA-treated SUIT2 cell line
n.s. : not significant
Correlations were assesed with the Spearman's rank sum test.
Bold characters indicate statistically significant (p < 0.05).
